# Supplementary material for: Potential Role of Macrophage Polarization in the Progression of Hunner-Type Interstitial Cystitis
Source: Int J Mol Sci. 2024 Jan 8;25(2):778. doi: 10.3390/ijms25020778 (PMC10815545; doi:10.3390/ijms25020778)
Supplement: Supplementary file 1 [file ijms-25-00778-s001.zip]

Archive with 2 entries (2 files):
- Supplementary figures.pdf
- Supplementary Table S1.xlsx
