# Supplementary material for: Potential Role of Macrophage Polarization in the Progression of Hunner-Type Interstitial Cystitis
Source: Int J Mol Sci. 2024 Jan 8;25(2):778. doi: 10.3390/ijms25020778 (PMC10815545; doi:10.3390/ijms25020778)
Supplement: Supplementary file 1 [file ijms-25-00778-s001.zip › Supplementary Table S1.xlsx]

## Sheet: merged_deg
Hunner lesion VS normal								non-Hunner lesion VS normal
Gene	baseMean	log2FoldChange	lfcSE	stat	pvalue	padj		Gene	baseMean	log2FoldChange	lfcSE	stat	pvalue	padj
TMEM236	18.4729	1.56696	0.576572	-2.71773	0.0065732	0.0457853		TMEM236	23.0201	1.75894	0.567146	-3.10138	0.0019262	0.0307969
Y_RNA	22.4883	-0.436313	0.421126	1.03606	0.300173	0.501865		Y_RNA	23.5148	-0.53353	0.359692	1.4833	0.137996	0.326813
GOLGA6L9	104.566	-1.25516	0.301714	4.16011	3.18094e-05	0.00137103		GOLGA6L9	130.777	-0.900577	0.336595	2.67555	0.00746076	0.0648033
SNORA67	120.219	0.76124	0.506262	-1.50365	0.132672	0.303241		SNORA67	164.298	1.14095	0.658306	-1.73316	0.0830666	0.246214
SNORA40	4.28832	-0.227771	0.579078	0.393333	0.694073	0.825099		SNORA40	7.16794	0.549125	0.525188	-1.04558	0.295757	0.505586
ZNF788	86.9124	0.0198605	0.314175	-0.0632148	0.949595	0.973649		ZNF788	81.803	-0.289977	0.264694	1.09552	0.273291	0.482484
DHRS4-AS1	337.869	-0.00136024	0.229819	0.00591876	0.995278	0.997541		DHRS4-AS1	336.31	-0.198829	0.187532	1.06024	0.289036	0.498974
TMBIM4	928.716	0.83637	0.302596	-2.76398	0.00571013	0.0416794		TMBIM4	837.407	0.482408	0.162432	-2.9699	0.00297893	0.0387686
MUC3A	8.67406	1.12225	0.67389	-1.66534	0.0958456	0.248103		MUC3A	6.90662	0.558229	0.892597	-0.625399	0.531709	0.713983
KBTBD4	308.942	0.0635832	0.18964	-0.335284	0.737411	0.853632		KBTBD4	310.124	-0.111337	0.126336	0.88128	0.378166	0.584524
ZNF668	111.328	0.0263357	0.156695	-0.16807	0.866528	0.93048		ZNF668	125.465	0.0760408	0.175785	-0.43258	0.66532	0.804511
CRYBG3	837.22	0.1344	0.387185	-0.347122	0.7285	0.847298		CRYBG3	1016.09	0.326409	0.329462	-0.990734	0.321815	0.53133
U1	16.4905	-2.04122	0.755551	2.70163	0.00690009	0.046932		U1	25.1239	-0.997867	0.890853	1.12012	0.262661	0.470688
GATS	98.2364	-0.358054	0.287143	1.24695	0.212415	0.404905		GATS	103.777	-0.438786	0.211121	2.07836	0.0376759	0.156919
TLR9	41.4878	1.42127	0.5353	-2.6551	0.00792852	0.051354		TLR9	47.3115	1.48169	0.515294	-2.87543	0.0040348	0.0459814
CDRT1	6.00133	-0.523705	0.50448	1.03811	0.299219	0.500807		CDRT1	6.7944	-0.463098	0.543234	0.852483	0.393946	0.599264
IDS	2539.89	-0.0213486	0.1714	0.124554	0.900876	0.948751		IDS	3030.13	0.147178	0.0853752	-1.72389	0.0847268	0.248977
ZNF709	49.6123	0.369036	0.276041	-1.33689	0.181259	0.366931		ZNF709	47.754	0.139183	0.221126	-0.629429	0.529068	0.711992
CFB	883.316	1.6533	0.545018	-3.03348	0.00241749	0.0238329		CFB	1089.41	1.83794	0.684796	-2.68393	0.00727626	0.0639092
7SK	46.514	1.46542	0.382464	-3.83153	0.000127351	0.00340215		7SK	57.1141	1.64345	0.353788	-4.64529	3.39595e-06	0.000635753
MRPS17	172.94	-0.187913	0.283896	0.66191	0.508029	0.68843		MRPS17	169.224	-0.427546	0.236902	1.80474	0.0711152	0.224941
PI4K2A	370.813	0.11025	0.236356	-0.466455	0.64089	0.788362		PI4K2A	481.094	0.431635	0.200931	-2.14817	0.0316999	0.143273
TAP2	815.176	1.35656	0.339704	-3.99336	6.5143e-05	0.00223751		TAP2	1014.83	1.56358	0.368531	-4.24273	2.20813e-05	0.00201516
AQP1	10085.1	0.977608	0.353349	-2.76669	0.00566278	0.0414124		AQP1	7836.17	0.356879	0.232102	-1.5376	0.124146	0.306854
EFNA3	15.482	0.63142	0.412412	-1.53104	0.125759	0.293355		EFNA3	12.9193	0.136525	0.412672	-0.330833	0.740771	0.855949
SCARNA15	6.45866	0.303785	0.671952	-0.452094	0.651202	0.795506		SCARNA15	7.90923	0.51295	0.574455	-0.892933	0.371893	0.578695
TM9SF1	545.296	0.347747	0.202243	-1.71945	0.085532	0.230472		TM9SF1	550.547	0.186371	0.207268	-0.899182	0.368556	0.575668
ZNF286A	135.933	0.0119859	0.181216	-0.0661415	0.947265	0.972559		ZNF286A	146.099	-0.0371343	0.156485	0.237302	0.812422	0.899279
RPP14	352.01	-0.128091	0.153764	0.833037	0.404824	0.601001		RPP14	380.229	-0.156365	0.161916	0.965716	0.334186	0.542769
PDXDC2P	127.075	0.0193479	0.259589	-0.074533	0.940586	0.969192		PDXDC2P	163.763	0.335132	0.224842	-1.49052	0.136087	0.324332
SDHD	1336.03	0.296308	0.305753	-0.969111	0.33249	0.534427		SDHD	1290.9	0.0520674	0.20316	-0.256288	0.797728	0.890116
SOGA3	82.8242	-1.06954	0.333682	3.20527	0.00134935	0.0161638		SOGA3	96.2169	-0.912693	0.385302	2.36877	0.0178471	0.105804
NDUFB8	896.844	0.0664852	0.465014	-0.142975	0.88631	0.941521		NDUFB8	790.659	-0.385794	0.284041	1.35823	0.17439	0.373345
PSMA1	929.435	0.3738	0.283945	-1.31645	0.188023	0.375632		PSMA1	893.015	0.120774	0.198835	-0.607407	0.543581	0.721987
PSMA2	968.652	0.663169	0.360165	-1.84129	0.0655787	0.19421		PSMA2	843.391	0.23408	0.224203	-1.04405	0.296461	0.506038
LIMS3L	35.1367	0.102264	0.369686	-0.276624	0.782069	0.880506		LIMS3L	42.1388	0.27233	0.361149	-0.754066	0.45081	0.648427
CRIP1	592.181	1.41943	0.434045	-3.27024	0.00107455	0.0139698		CRIP1	605.519	1.30297	0.377255	-3.45381	0.000552726	0.014537
DCAF8	1322.83	-0.518101	0.179093	2.89291	0.00381696	0.0320991		DCAF8	1487.36	-0.458162	0.181826	2.51978	0.0117427	0.0836498
ALG9	272.846	-0.236113	0.187799	1.25727	0.208657	0.400429		ALG9	288.502	-0.307995	0.180232	1.70888	0.0874738	0.25305
SOX7	258.69	0.72912	0.468722	-1.55555	0.119815	0.284782		SOX7	245.198	0.45718	0.494838	-0.923899	0.355539	0.563268
GALT	201.394	-0.274257	0.208901	1.31286	0.18923	0.377062		GALT	227.364	-0.210752	0.171302	1.23029	0.218587	0.424564
KIAA0391	193.123	0.614141	0.197749	-3.10566	0.00189858	0.0202826		KIAA0391	202.795	0.533779	0.223795	-2.38513	0.0170732	0.103204
TUBB3	114.642	1.8671	0.600286	-3.11036	0.00186862	0.0200808		TUBB3	76.7063	1.04094	0.68385	-1.52217	0.127966	0.312566
ITGB3	247.714	0.750284	0.448319	-1.67355	0.0942192	0.245558		ITGB3	250.19	0.600364	0.44946	-1.33575	0.181633	0.382528
ZNF747	201.725	-0.0965163	0.108744	0.887559	0.374778	0.575167		ZNF747	224.613	-0.0663787	0.184937	0.358926	0.719651	0.842384
CLN3	240.89	-0.381021	0.13971	2.72722	0.00638707	0.0449596		CLN3	279.452	-0.258659	0.160492	1.61166	0.107035	0.282403
SHPK	172.762	0.112967	0.187429	-0.60272	0.546695	0.719884		SHPK	187.319	0.0886006	0.225218	-0.3934	0.694024	0.824544
NAA60	442.42	-0.196314	0.121628	1.61406	0.106515	0.265603		NAA60	496.742	-0.149651	0.0924377	1.61894	0.105461	0.280382
SLC25A10	47.3966	-1.40246	0.306941	4.56915	4.89696e-06	0.000387793		SLC25A10	56.0062	-1.18497	0.298383	3.9713	7.14818e-05	0.00422599
PAGR1	333.034	-0.184233	0.201093	0.91616	0.359583	0.560788		PAGR1	375.807	-0.121717	0.202539	0.600955	0.54787	0.725072
CHTF8	864.946	-0.10013	0.109982	0.91042	0.362601	0.56325		CHTF8	945.258	-0.107145	0.131135	0.817056	0.413896	0.617224
MIR3916	165.796	0.860107	0.371533	-2.31502	0.0206118	0.0939966		MIR3916	181.983	0.858895	0.367597	-2.33652	0.0194644	0.110094
KRT222	78.5657	0.816759	0.510369	-1.60033	0.109525	0.269617		KRT222	69.868	0.43752	0.31595	-1.38478	0.166121	0.362878
ZFP41	116.513	-0.214939	0.247227	0.869399	0.384629	0.583769		ZFP41	128.459	-0.204793	0.199513	1.02646	0.304673	0.514359
ACE	329.043	-0.0360435	0.530879	0.067894	0.94587	0.971876		ACE	401.498	0.171267	0.440908	-0.38844	0.69769	0.827169
TIMM10B	526.163	-0.178043	0.203803	0.873601	0.382336	0.581854		TIMM10B	549.609	-0.276653	0.156366	1.76927	0.0768496	0.235525
MIR4519	19.0628	0.342477	0.421224	-0.813051	0.416189	0.611685		MIR4519	16.503	-0.0985094	0.448695	0.219546	0.826224	0.90712
MIR3615	16.9424	0.895562	0.52209	-1.71534	0.0862828	0.231853		MIR3615	18.8726	0.913913	0.570366	-1.60233	0.109083	0.285862
ZNF223	59.3742	0.068223	0.228882	-0.298071	0.765649	0.871111		ZNF223	64.5611	0.050028	0.168169	-0.297487	0.766095	0.871759
UQCR11	798.499	0.400708	0.517546	-0.774248	0.438784	0.631581		UQCR11	639.753	-0.220113	0.2963	0.742873	0.457558	0.654487
ZNF763	47.1993	0.224643	0.319615	-0.702854	0.482147	0.667592		ZNF763	47.3895	0.064405	0.258582	-0.24907	0.803307	0.893614
LCN6	40.6044	1.69779	0.529606	-3.20576	0.00134704	0.0161548		LCN6	37.6227	1.41654	0.522949	-2.70875	0.00675372	0.0611727
IER3IP1	469.466	0.883999	0.273819	-3.2284	0.00124484	0.0153157		IER3IP1	410.855	0.47599	0.224715	-2.11819	0.0341591	0.14864
CEBPA-AS1	31.9356	-0.278927	0.535821	0.520561	0.602673	0.761006		CEBPA-AS1	35.1874	-0.25366	0.52667	0.481629	0.63007	0.781835
POLR2J2	97.6307	-0.218714	0.777577	0.281276	0.778498	0.878419		POLR2J2	106.154	-0.235291	0.683931	0.344027	0.730826	0.8498
NDUFA7	168.799	0.214489	0.446202	-0.480699	0.630731	0.782133		NDUFA7	151.327	-0.184877	0.298991	0.618335	0.536354	0.717266
PIK3R2	479.093	-0.806468	0.221601	3.63929	0.000273396	0.00568914		PIK3R2	600.647	-0.494216	0.274486	1.80052	0.0717791	0.22601
SIGLEC5	30.3613	2.12889	0.624398	-3.40951	0.000650797	0.0101702		SIGLEC5	48.964	2.71999	0.60323	-4.50905	6.51192e-06	0.000942448
CKS1B	172.587	0.417278	0.344588	-1.21095	0.225916	0.420634		CKS1B	163.746	0.146415	0.170983	-0.856316	0.391823	0.597044
LSP1	1549.1	0.225438	0.462142	-0.487811	0.625684	0.778567		LSP1	1793.97	0.325313	0.344518	-0.944257	0.345038	0.553784
GOLGA7B	15.475	-0.809914	0.521071	1.55433	0.120107	0.285198		GOLGA7B	19.7682	-0.47134	0.508741	0.926484	0.354195	0.562024
RBL1	102.173	0.548123	0.267544	-2.04873	0.040489	0.143436		RBL1	110.814	0.528803	0.25752	-2.05344	0.0400297	0.161826
ITFG3	825.468	-0.947501	0.276774	3.42337	0.000618498	0.00978068		ITFG3	972.458	-0.765179	0.315447	2.4257	0.015279	0.0968086
ZNF177	49.5199	-0.574416	0.350746	1.6377	0.101484	0.257498		ZNF177	47.7504	-0.858271	0.313346	2.73905	0.00616166	0.0581126
F11R	961.29	0.267902	0.445384	-0.601507	0.547502	0.720704		F11R	1062.43	0.278792	0.439486	-0.634359	0.525846	0.708916
JAG1	1395.38	0.248005	0.367919	-0.674077	0.500263	0.683129		JAG1	1545.7	0.262984	0.347525	-0.756734	0.449209	0.646914
2023-09-01	204.37	1.24574	0.591947	-2.10448	0.0353369	0.131466		2023-09-01	236.902	1.33452	0.569471	-2.34344	0.0191067	0.109103
CTAGE15	6.8817	-1.24788	0.935291	1.33422	0.182132	0.368062		CTAGE15	9.39386	-0.715703	1.0623	0.673732	0.500482	0.688622
TMEM249	2.61421	0.0238865	0.876734	-0.0272449	0.978264	0.988468		TMEM249	3.07287	0.271137	0.82119	-0.330176	0.741267	0.856228
SNX29P2	79.3531	-0.212212	0.397777	0.533496	0.593691	0.754294		SNX29P2	101.912	0.105523	0.343087	-0.307569	0.75841	0.867095
ZMYM6	283.531	0.166899	0.173426	-0.962365	0.335866	0.53771		ZMYM6	307.815	0.151903	0.108945	-1.39431	0.163223	0.359584
SRSF8	717.647	0.0921606	0.136933	-0.673032	0.500927	0.683584		SRSF8	780.851	0.0761946	0.154128	-0.494358	0.621053	0.775883
KMT2B	570.979	-0.510887	0.212005	2.40979	0.0159619	0.0800137		KMT2B	738.199	-0.154483	0.127909	1.20776	0.22714	0.434557
ZNF33B	364.105	-0.416189	0.222929	1.86691	0.0619135	0.187421		ZNF33B	377.15	-0.539335	0.265091	2.03453	0.0418986	0.166176
FAM47E	209.513	0.0231246	0.692747	-0.0333811	0.973371	0.986108		FAM47E	190.877	-0.360771	0.499646	0.722053	0.470262	0.665014
POLR2J4	95.4686	-0.0573192	0.220924	0.259452	0.795287	0.888371		POLR2J4	99.6135	-0.155899	0.168857	0.923259	0.355872	0.563574
LTB4R2	46.298	0.163916	0.442048	-0.37081	0.710779	0.835995		LTB4R2	60.1069	0.479056	0.44636	-1.07325	0.283158	0.49293
SLC5A3	304.603	0.13097	0.225376	-0.581119	0.56116	0.731785		SLC5A3	353.205	0.238694	0.218767	-1.09109	0.275235	0.484798
CELF6	35.4105	-0.88543	0.500603	1.76873	0.0769395	0.214442		CELF6	48.1311	-0.381022	0.391896	0.972251	0.330926	0.540316
MRPL30	42.0863	0.615924	0.583548	-1.05548	0.291205	0.492554		MRPL30	30.4405	-0.179369	0.628488	0.285397	0.77534	0.877152
SNURF	1065.42	-0.026605	0.286034	0.0930136	0.925893	0.961599		SNURF	1023.85	-0.300576	0.162226	1.85283	0.0639072	0.212103
HOXC4	14.8612	2.08742	0.599653	-3.48105	0.000499444	0.00844144		HOXC4	11.8496	1.55987	0.539541	-2.89111	0.00383883	0.0446229
KRBOX1	17.131	-0.0734356	0.666202	0.11023	0.912227	0.954652		KRBOX1	15.9844	-0.385557	0.507904	0.759114	0.447785	0.6457
ZNF8	32.1284	0.0371847	0.282508	-0.131623	0.895282	0.946005		ZNF8	38.2905	0.197652	0.295987	-0.667773	0.504279	0.691943
CD99	2561.68	-0.233039	0.258867	0.900229	0.367999	0.568668		CD99	2587.41	-0.409675	0.21826	1.877	0.0605175	0.2053
VAMP7	588.835	0.356673	0.188217	-1.89501	0.0580914	0.179659		VAMP7	596.563	0.203563	0.201681	-1.00933	0.312815	0.522448
IL9R	16.2009	-0.305881	0.764438	0.400138	0.689055	0.821825		IL9R	19.6903	-0.0937971	0.705816	0.132892	0.894279	0.94391
PPP2R3B	124.879	-1.01404	0.30127	3.36589	0.00076297	0.0112803		PPP2R3B	142.025	-0.910318	0.305649	2.97831	0.00289844	0.038381
SPRY3	41.9242	0.548619	0.370413	-1.4811	0.13858	0.311503		SPRY3	42.2632	0.37953	0.293165	-1.29459	0.195461	0.398792
DHRSX	131.612	0.0554864	0.22625	-0.245244	0.806268	0.894677		DHRSX	138.435	-0.0182537	0.185548	0.0983771	0.921633	0.959182
ASMTL	361.899	-0.625104	0.239693	2.60794	0.00910894	0.0560095		ASMTL	404.323	-0.578631	0.23892	2.42186	0.0154411	0.0974981
SLC25A6	5312.26	0.0065374	0.230517	-0.0283598	0.977375	0.98814		SLC25A6	5392.76	-0.150053	0.175277	0.856091	0.391948	0.597063
GTPBP6	269.118	-0.325634	0.103715	3.13969	0.00169124	0.0187607		GTPBP6	308.678	-0.230185	0.0972626	2.36664	0.0179506	0.105898
P2RY8	251.473	1.89701	0.571236	-3.32089	0.000897323	0.0123924		P2RY8	300.13	2.02653	0.53295	-3.80248	0.000143254	0.00664018
PLCXD1	93.6873	-0.138267	0.358215	0.385988	0.699505	0.828693		PLCXD1	113.166	0.0532276	0.302925	-0.175712	0.86052	0.926618
WASH6P	227.046	-1.2141	0.377726	3.21422	0.00130797	0.0158482		WASH6P	256.831	-1.1296	0.387896	2.91212	0.00358984	0.0428078
IL3RA	260.452	1.43184	0.460947	-3.1063	0.00189445	0.0202711		IL3RA	234.278	1.09184	0.525037	-2.07956	0.0375662	0.156691
AKAP17A	569.194	-0.134432	0.199486	0.673893	0.500379	0.683237		AKAP17A	708.088	0.11909	0.14783	-0.805587	0.420481	0.622659
CSF2RA	143.303	1.6515	0.664087	-2.48687	0.0128872	0.0699609		CSF2RA	206.482	2.08347	0.579391	-3.59596	0.0003232	0.010733
CRLF2	2.61278	1.00072	0.966252	-1.03567	0.300356	0.502002		CRLF2	5.61686	2.12147	0.950421	-2.23214	0.025606	0.127048
ZBED1	642.732	-0.0922396	0.177353	0.520091	0.603	0.761227		ZBED1	740.547	0.00594024	0.165866	-0.0358134	0.971431	0.98615
CD99P1	32.941	0.199771	0.306476	-0.65183	0.514511	0.693501		CD99P1	36.8466	0.232478	0.350606	-0.663074	0.507283	0.693888
ASMTL-AS1	19.762	-0.543096	0.484797	1.12025	0.262605	0.461926		ASMTL-AS1	25.2011	-0.222326	0.370379	0.600264	0.54833	0.725072
AJ271736.10	27.3828	-1.81786	0.909354	1.99907	0.0456009	0.15437		AJ271736.10	33.2593	-1.4725	1.11578	1.31969	0.186937	0.388734
TSPAN6	282.056	-0.311582	0.289305	1.077	0.28148	0.481709		TSPAN6	279.432	-0.54021	0.287019	1.88214	0.0598174	0.203885
TNMD	3.50841	-0.858504	0.871144	0.98549	0.324384	0.526122		TNMD	5.28353	-0.120201	0.838918	0.143281	0.886069	0.939198
DPM1	366.252	0.533722	0.33481	-1.59411	0.110912	0.272087		DPM1	324.441	0.130511	0.184008	-0.709264	0.478161	0.670924
SCYL3	206.361	0.110934	0.195383	-0.567775	0.570188	0.737152		SCYL3	215.08	0.012306	0.121846	-0.100996	0.919553	0.958132
C1orf112	75.9833	0.0453084	0.192273	-0.235646	0.813707	0.899175		C1orf112	87.0937	0.135477	0.203839	-0.664627	0.506289	0.693379
FGR	275.701	1.40177	0.530471	-2.64251	0.00822951	0.05243		FGR	377.042	1.75722	0.510417	-3.44272	0.0005759	0.0148175
CFH	4494.76	0.451098	0.470732	-0.958291	0.337916	0.539867		CFH	4760.06	0.379729	0.573039	-0.662657	0.50755	0.694207
FUCA2	608.194	0.547221	0.31949	-1.7128	0.0867498	0.232779		FUCA2	610.964	0.380857	0.340343	-1.11904	0.263123	0.471307
GCLC	566.053	-0.993703	0.225031	4.41584	1.00617e-05	0.000639461		GCLC	676.31	-0.776142	0.223527	3.47226	0.000516101	0.0139158
NFYA	290.719	0.0804041	0.235909	-0.340827	0.733234	0.850623		NFYA	330.959	0.151746	0.208554	-0.727611	0.466852	0.662077
STPG1	49.2152	-0.181867	0.26314	0.691141	0.489477	0.674167		STPG1	53.2121	-0.210393	0.218566	0.962606	0.335745	0.544341
NIPAL3	284.106	0.17234	0.324937	-0.53038	0.595849	0.755617		NIPAL3	307.905	0.145283	0.319541	-0.45466	0.649354	0.794566
LAS1L	325.995	-0.308399	0.124978	2.46763	0.013601	0.072501		LAS1L	373.738	-0.209597	0.156936	1.33556	0.181692	0.382613
ENPP4	333.581	0.187141	0.243402	-0.768855	0.441979	0.634177		ENPP4	342.442	0.061786	0.22861	-0.270269	0.786954	0.884076
SEMA3F	463.425	0.190464	0.461445	-0.412756	0.679785	0.815852		SEMA3F	431.035	-0.143975	0.446367	0.322549	0.747037	0.860619
CFTR	6.41646	1.66796	1.31717	-1.26632	0.205399	0.396762		CFTR	4.5667	0.960369	1.54983	-0.619659	0.535482	0.716577
ANKIB1	641.371	-0.12654	0.147008	0.86077	0.389365	0.588073		ANKIB1	712.55	-0.0999194	0.155568	0.642288	0.520686	0.704651
CYP51A1	466.808	0.366551	0.248797	-1.4733	0.140671	0.314284		CYP51A1	517.792	0.387897	0.249779	-1.55297	0.120431	0.301633
KRIT1	420.031	0.00156777	0.134515	-0.011655	0.990701	0.995189		KRIT1	449.083	-0.0436971	0.117525	0.37181	0.710034	0.835894
RAD52	68.309	-0.487961	0.332955	1.46555	0.142772	0.317031		RAD52	81.8133	-0.295889	0.337672	0.876262	0.380888	0.587277
BAD	365.673	-0.1125	0.266936	0.421449	0.673427	0.81143		BAD	365.947	-0.30195	0.189032	1.59735	0.110189	0.287543
LAP3	1241.74	0.995819	0.315601	-3.15531	0.00160327	0.0181995		LAP3	1321.76	0.943483	0.351218	-2.68631	0.00722453	0.0635765
HS3ST1	143.607	0.0403297	0.54429	-0.074096	0.940934	0.969324		HS3ST1	153.167	-0.0214773	0.578623	0.0371179	0.970391	0.985728
AOC1	25.5496	2.82173	0.967256	-2.91725	0.00353133	0.0304674		AOC1	36.0453	3.20231	0.855499	-3.7432	0.000181688	0.00769479
HECW1	20.5514	-0.620922	0.628786	0.987493	0.323401	0.525271		HECW1	25.9207	-0.322291	0.595125	0.541552	0.588127	0.754113
MAD1L1	123.027	-0.227671	0.202272	1.12557	0.260348	0.459321		MAD1L1	163.103	0.15807	0.371541	-0.425443	0.670513	0.807756
LASP1	1636.75	0.410985	0.305883	-1.3436	0.179077	0.364214		LASP1	1877.41	0.492053	0.252776	-1.9466	0.051583	0.188535
SNX11	266.022	0.479734	0.248335	-1.9318	0.0533841	0.170973		SNX11	263.361	0.287219	0.185941	-1.54467	0.122425	0.304541
TMEM176A	1061.65	0.882059	0.45465	-1.94008	0.0523695	0.168973		TMEM176A	1021.04	0.641911	0.532144	-1.20627	0.227712	0.435074
M6PR	1379.91	0.162218	0.171302	-0.946968	0.343655	0.545336		M6PR	1564.88	0.227934	0.158517	-1.43791	0.150459	0.342785
KLHL13	275.816	-0.473599	0.356482	1.32853	0.184002	0.370416		KLHL13	301.945	-0.471846	0.410729	1.1488	0.250638	0.458038
CYP26B1	102.844	0.178981	0.681825	-0.262502	0.792934	0.887034		CYP26B1	122.169	0.332868	0.503453	-0.661169	0.508504	0.694991
ICA1	104.407	-0.0249306	0.341561	0.0729903	0.941814	0.969783		ICA1	100.776	-0.294776	0.367923	0.801187	0.423023	0.624417
DBNDD1	15.9172	-0.10274	0.336349	0.305455	0.76002	0.867327		DBNDD1	14.7286	-0.484687	0.308308	1.57208	0.115931	0.294931
ALS2	304.188	0.0870571	0.203901	-0.426958	0.66941	0.808152		ALS2	330.906	0.0675937	0.195517	-0.345718	0.729555	0.849088
CASP10	311.632	1.61114	0.49062	-3.28388	0.00102388	0.0135494		CASP10	306.975	1.43059	0.438598	-3.26172	0.00110737	0.0222528
CFLAR	1999.53	0.660356	0.224098	-2.94672	0.00321162	0.0285665		CFLAR	2418.85	0.834861	0.24046	-3.47193	0.000516731	0.0139158
TFPI	1067.58	1.13387	0.459578	-2.46719	0.0136177	0.0725455		TFPI	1033.37	0.913516	0.455567	-2.00523	0.0449385	0.172908
NDUFAF7	144.79	0.345758	0.190403	-1.81593	0.0693812	0.201012		NDUFAF7	144.599	0.172577	0.175815	-0.981585	0.326304	0.535771
RBM5	1136.62	-0.221827	0.153072	1.44917	0.147291	0.323146		RBM5	1328.21	-0.0878638	0.144328	0.608779	0.542671	0.721398
MTMR7	20.9301	-0.360047	0.321243	1.1208	0.262375	0.461602		MTMR7	25.5979	-0.119911	0.268634	0.446375	0.655327	0.798595
SLC7A2	739.929	1.06455	0.465237	-2.28818	0.0221268	0.098234		SLC7A2	829.312	1.09808	0.399414	-2.74922	0.00597365	0.0570518
ARF5	877.544	0.169977	0.226405	-0.750767	0.452793	0.642852		ARF5	844.057	-0.0920357	0.126089	0.729927	0.465435	0.660913
SARM1	409.538	-0.409503	0.185235	2.21072	0.0270552	0.110956		SARM1	500.716	-0.1768	0.141497	1.2495	0.211481	0.417136
POLDIP2	679.844	-0.240753	0.174579	1.37905	0.167879	0.350061		POLDIP2	713.389	-0.33205	0.145523	2.28176	0.0225033	0.119185
PLXND1	1895.46	0.445714	0.435368	-1.02376	0.305947	0.507817		PLXND1	2108.7	0.468094	0.333602	-1.40315	0.160572	0.356184
AK2	857.9	0.375526	0.227729	-1.649	0.0991478	0.253503		AK2	824.882	0.122811	0.113561	-1.08145	0.279496	0.48936
CD38	287.943	3.42053	0.829822	-4.122	3.75598e-05	0.00153281		CD38	347.263	3.55618	0.821917	-4.32669	1.51366e-05	0.00156555
FKBP4	651.599	-0.504543	0.261552	1.92903	0.053727	0.171619		FKBP4	708.803	-0.519068	0.240479	2.15848	0.0308907	0.141124
KDM1A	562.878	-0.442021	0.129642	3.40954	0.000650729	0.0101702		KDM1A	636.719	-0.370783	0.122487	3.02711	0.00246906	0.0353072
RBM6	980.402	-0.181711	0.138416	1.31279	0.189252	0.377068		RBM6	1173.37	-0.000652018	0.153957	0.00423505	0.996621	0.998665
CAMKK1	174.224	-0.872944	0.312773	2.79099	0.00525478	0.0394821		CAMKK1	216.217	-0.572136	0.325814	1.75602	0.0790843	0.239283
RECQL	733.867	0.495301	0.175134	-2.82813	0.00468212	0.0366849		RECQL	754.329	0.374289	0.202433	-1.84895	0.064465	0.213226
CCDC132	235.465	-0.0955394	0.185715	0.51444	0.606944	0.764377		CCDC132	257.512	-0.0940717	0.137518	0.684066	0.493933	0.683043
HSPB6	5735.07	-1.38277	0.44393	3.11484	0.00184043	0.019885		HSPB6	7109.06	-1.0396	0.524256	1.98299	0.0473683	0.178414
ARHGAP33	84.3489	-0.37249	0.294848	1.26333	0.206471	0.398023		ARHGAP33	111.725	0.0224444	0.212685	-0.105529	0.915956	0.955968
NDUFAB1	454.54	0.441773	0.464649	-0.950768	0.341722	0.543357		NDUFAB1	392.544	-0.0188101	0.258375	0.0728014	0.941964	0.971047
PDK4	4748.58	0.59235	0.502733	-1.17826	0.238693	0.435361		PDK4	7067.44	1.13195	0.536277	-2.11076	0.0347931	0.150265
SLC22A16	4.04059	2.39897	1.06067	-2.26174	0.0237132	0.102407		SLC22A16	4.46086	2.45103	1.21446	-2.0182	0.0435706	0.1698
ZMYND10	5.15148	0.194849	0.688599	-0.282965	0.777204	0.877796		ZMYND10	5.27948	0.0494794	0.621682	-0.0795895	0.936564	0.967585
ABCB5	35.2529	0.699481	0.936921	-0.746574	0.455321	0.645156		ABCB5	52.7164	1.24434	0.900121	-1.38241	0.166845	0.363728
SLC25A13	133.721	0.325912	0.253165	-1.28735	0.197973	0.387214		SLC25A13	136.744	0.184299	0.26593	-0.693036	0.488287	0.678172
ST7	247.019	-0.0681596	0.200776	0.339481	0.734247	0.851352		ST7	267.342	-0.0883056	0.125955	0.701089	0.483248	0.674823
CDC27	795.617	0.294031	0.203571	-1.44437	0.148635	0.325201		CDC27	837.481	0.214865	0.184717	-1.16321	0.244744	0.452075
CALCR	2.80742	1.21679	1.10473	-1.10144	0.270706	0.470207		CALCR	3.09606	1.26014	0.966313	-1.30407	0.192211	0.39474
HCCS	172.238	0.0933322	0.218521	-0.427108	0.669301	0.808118		HCCS	176.725	-0.0379884	0.134292	0.28288	0.777269	0.878355
DVL2	371.362	-0.511223	0.194203	2.63241	0.00847802	0.0532371		DVL2	412.922	-0.476024	0.181449	2.62346	0.00870424	0.0707773
PRSS22	15.3098	-1.99309	1.27042	1.56884	0.116685	0.280123		PRSS22	20.6716	-1.3158	1.305	1.00827	0.313323	0.522872
UPF1	1026.5	-0.375751	0.187853	2.00024	0.0454743	0.154072		UPF1	1236.5	-0.173748	0.142146	1.22232	0.221585	0.428083
SKAP2	731.432	0.445933	0.137725	-3.23786	0.00120431	0.0149646		SKAP2	763.002	0.353952	0.128846	-2.7471	0.00601244	0.057269
SLC25A5	1813.14	0.05086	0.323741	-0.157101	0.875165	0.934573		SLC25A5	1801.99	-0.146942	0.193697	0.758615	0.448083	0.645906
CCDC109B	223.97	1.66908	0.33466	-4.9874	6.11976e-07	9.32259e-05		CCDC109B	207.479	1.38922	0.327441	-4.24265	2.209e-05	0.00201516
HOXA11	198.372	-1.33889	0.445753	3.00366	0.0026675	0.0254946		HOXA11	210.667	-1.43538	0.401766	3.57267	0.000353357	0.0112121
POLR2J	312.993	0.00725797	0.317564	-0.0228551	0.981766	0.990351		POLR2J	301.862	-0.255634	0.20506	1.24663	0.212534	0.418311
DHX33	201.242	0.0499446	0.25143	-0.198642	0.842543	0.916767		DHX33	239.211	0.206929	0.224274	-0.922658	0.356185	0.563719
MEOX1	370.208	1.65019	0.496075	-3.32649	0.000879483	0.0123007		MEOX1	272.826	0.978071	0.401054	-2.43875	0.0147382	0.0946568
THSD7A	484.71	1.03822	0.482743	-2.15066	0.0315027	0.122262		THSD7A	419.125	0.616619	0.343778	-1.79365	0.0728687	0.227978
LIG3	202.829	-0.575919	0.194103	2.96708	0.00300647	0.0275252		LIG3	262.082	-0.20893	0.239174	0.873549	0.382364	0.58839
RPAP3	258.461	0.0792006	0.285454	-0.277455	0.781431	0.880085		RPAP3	266.759	-0.0392256	0.139905	0.280373	0.779191	0.879679
ACSM3	43.1208	-0.616275	0.418609	1.4722	0.140967	0.314599		ACSM3	46.533	-0.640064	0.352441	1.81609	0.0693568	0.221481
AC004381.6	30.5988	-0.761583	0.351868	2.1644	0.0304337	0.119813		AC004381.6	35.7352	-0.596401	0.433456	1.37592	0.168846	0.366535
CIAPIN1	286.338	0.249727	0.174421	-1.43174	0.152217	0.329462		CIAPIN1	274.442	-0.017142	0.177511	0.0965688	0.923069	0.959896
SPPL2B	312.114	-0.365832	0.207021	1.76713	0.0772073	0.214918		SPPL2B	373.86	-0.180523	0.134122	1.34596	0.178315	0.378232
FAM214B	219.577	0.0307893	0.175583	-0.175355	0.860801	0.927295		FAM214B	243.178	0.0469566	0.22141	-0.212079	0.832045	0.910133
COPZ2	189.579	-0.208476	0.39156	0.532424	0.594432	0.754794		COPZ2	175.05	-0.580015	0.281271	2.06212	0.0391962	0.160006
PRKAR2B	1014.1	-0.137606	0.318153	0.432513	0.665368	0.805123		PRKAR2B	1208.16	0.0306712	0.3137	-0.0977725	0.922113	0.959457
MSL3	385.58	0.798928	0.217577	-3.67193	0.00024073	0.00520478		MSL3	394.994	0.67725	0.250858	-2.69974	0.00693943	0.0622135
CREBBP	1287.93	-0.489021	0.251415	1.94508	0.0517657	0.167837		CREBBP	1563.25	-0.265832	0.166812	1.5936	0.111025	0.288304
BZRAP1	258.872	-1.26062	0.318866	3.95346	7.70303e-05	0.00248709		BZRAP1	352.343	-0.697933	0.326629	2.13678	0.0326162	0.145132
MPO	9.84908	-1.68942	0.775015	2.17986	0.0292681	0.116908		MPO	11.8897	-1.41579	0.920549	1.53799	0.124052	0.306768
GCFC2	178.42	0.0995439	0.201979	-0.492844	0.622123	0.775717		GCFC2	188.168	0.0207211	0.199916	-0.103649	0.917448	0.956979
WDR54	96.1992	0.588785	0.296306	-1.98709	0.0469129	0.157282		WDR54	87.4905	0.243464	0.205466	-1.18494	0.236042	0.442858
CROT	232.363	-1.13645	0.283057	4.0149	5.94698e-05	0.00211547		CROT	263.048	-1.0491	0.292234	3.58994	0.000330751	0.0109347
ABCB4	42.9019	0.448016	0.450955	-0.993483	0.320475	0.522158		ABCB4	41.7933	0.215546	0.281811	-0.76486	0.444355	0.6431
KMT2E	1391.83	0.0344624	0.199074	-0.173113	0.862562	0.928291		KMT2E	1638.9	0.176204	0.146026	-1.20666	0.227562	0.434994
RHBDD2	445.428	-0.0758493	0.152278	0.498098	0.618415	0.773009		RHBDD2	488.436	-0.07935	0.180509	0.43959	0.660234	0.801103
SOX8	38.8881	0.602296	0.532418	-1.13125	0.257951	0.457115		SOX8	37.1613	0.333066	0.44105	-0.755165	0.45015	0.647796
IBTK	701.485	0.0591909	0.158577	-0.373263	0.708953	0.835012		IBTK	802.859	0.14547	0.159695	-0.910927	0.362334	0.569781
ZNF195	139.073	0.410348	0.236934	-1.73191	0.0832899	0.226418		ZNF195	139.21	0.235183	0.232002	-1.01371	0.310721	0.520633
MYCBP2	1495.67	0.12203	0.337919	-0.361123	0.718007	0.839971		MYCBP2	1891.46	0.396532	0.234019	-1.69444	0.0901809	0.256892
FBXL3	1076.17	0.550755	0.202885	-2.71462	0.00663518	0.0461465		FBXL3	1034.02	0.304876	0.141625	-2.15271	0.0313419	0.142185
ITGAL	447.208	1.19217	0.667203	-1.78682	0.0739665	0.208987		ITGAL	588.06	1.48978	0.665295	-2.23928	0.0251378	0.125921
PDK2	500.133	-1.09218	0.364287	2.99812	0.0027165	0.02579		PDK2	591.643	-0.890353	0.433486	2.05393	0.0399821	0.161826
ITGA3	852.938	-0.773769	0.326048	2.37318	0.0176358	0.0851127		ITGA3	923.736	-0.803982	0.286318	2.80801	0.00498493	0.0512951
ZFX	653.469	0.255877	0.166189	-1.53967	0.12364	0.290141		ZFX	739.466	0.317506	0.200915	-1.5803	0.114038	0.292504
LAMP2	1750.62	0.66236	0.25567	-2.59069	0.00957845	0.0577311		LAMP2	1744.97	0.485721	0.274197	-1.77143	0.0764891	0.235028
GGNBP2	733.187	-0.116387	0.14389	0.808858	0.418597	0.613372		GGNBP2	805.458	-0.109149	0.0827011	1.31981	0.1869	0.388697
ITGA2B	16.6736	1.0835	0.936715	-1.1567	0.247396	0.445018		ITGA2B	8.34648	-0.418905	0.700403	0.598092	0.549778	0.726307
ASB4	3.02828	-1.04724	0.899706	1.16398	0.244431	0.441505		ASB4	3.81636	-0.733696	0.694316	1.05672	0.290641	0.500241
GDE1	982.473	-0.477344	0.236362	2.01954	0.0434307	0.150136		GDE1	1034.21	-0.566452	0.191305	2.96099	0.00306653	0.0393292
C19orf60	339.779	-0.0354633	0.318648	0.111293	0.911384	0.954278		C19orf60	342.331	-0.209437	0.246481	0.849709	0.395487	0.60068
CRLF1	132.363	2.39003	0.571557	-4.18161	2.8945e-05	0.00127227		CRLF1	80.6749	1.44791	0.442348	-3.27324	0.00106322	0.0217636
OSBPL7	139.294	-0.29431	0.279113	1.05445	0.291678	0.492948		OSBPL7	157.584	-0.23351	0.202851	1.15114	0.249674	0.457301
TMEM98	575.527	0.0507873	0.300684	-0.168906	0.865871	0.929995		TMEM98	557.145	-0.207513	0.268361	0.77326	0.439368	0.638819
YBX2	8.9564	-1.29714	0.719625	1.80253	0.0714628	0.204842		YBX2	13.9485	-0.40997	0.903251	0.453883	0.649913	0.794893
MAP3K14	339.719	0.514121	0.230435	-2.23108	0.0256756	0.10735		MAP3K14	406.191	0.672604	0.138835	-4.84464	1.26841e-06	0.000364522
ABCC8	14.4806	0.207287	0.733699	-0.282523	0.777542	0.877883		ABCC8	32.7364	1.50317	0.708111	-2.12279	0.0337711	0.147722
CCL3	77.5749	0.2473	0.79901	-0.309508	0.756935	0.865612		CCL3	89.8709	0.341703	0.855589	-0.399378	0.689615	0.820914
SYNRG	581.537	0.15577	0.329174	-0.473213	0.636061	0.785181		SYNRG	702.273	0.339572	0.244922	-1.38645	0.16561	0.362337
TMEM132A	131.022	1.78675	0.421041	-4.24364	2.19921e-05	0.00108097		TMEM132A	152.663	1.87938	0.616136	-3.05027	0.00228639	0.0340202
AP2B1	1920.98	-0.027932	0.169827	0.164473	0.869359	0.931488		AP2B1	2113.67	-0.0219744	0.0927866	0.236828	0.812791	0.899588
TAC1	7.38117	1.33665	1.30555	-1.02382	0.305919	0.507817		TAC1	6.86193	1.05533	1.32271	-0.797856	0.424954	0.626332
ZNF263	456.62	-0.0954823	0.126325	0.755847	0.449741	0.64093		ZNF263	498.228	-0.10295	0.101601	1.01327	0.310931	0.520642
CX3CL1	882.433	-0.761183	0.418177	1.82024	0.0687221	0.199653		CX3CL1	1158.57	-0.3435	0.44443	0.772901	0.439581	0.638948
SPATA20	565.159	-0.730461	0.227972	3.20417	0.00135453	0.0161959		SPATA20	655.93	-0.596952	0.246683	2.41992	0.0155239	0.0978059
CACNA1G	14.1319	0.977778	0.847369	-1.1539	0.248541	0.446197		CACNA1G	17.9157	1.21989	0.89035	-1.37012	0.170648	0.368954
TNFRSF12A	368.341	2.94379	0.775654	-3.79524	0.000147499	0.00378341		TNFRSF12A	338.261	2.67282	0.803161	-3.32788	0.00087509	0.0191558
DLX6	2.69822	-3.11066	0.837988	3.71206	0.000205579	0.00473647		DLX6	3.71678	-1.99923	0.594845	3.36093	0.000776814	0.0179865
MAP3K9	51.6975	0.260556	0.807158	-0.322806	0.746842	0.859701		MAP3K9	64.7316	0.506437	0.629848	-0.804063	0.421361	0.62321
RALA	452.756	0.298623	0.119477	-2.49941	0.0124401	0.0682915		RALA	465.521	0.174809	0.10888	-1.60552	0.10838	0.284335
BAIAP2L1	107.138	-0.593357	0.416516	1.42457	0.154281	0.33191		BAIAP2L1	127.404	-0.414053	0.531272	0.779361	0.435767	0.635821
JHDM1D	450.361	0.664112	0.315557	-2.10457	0.0353286	0.131465		JHDM1D	584.886	0.962006	0.268431	-3.58382	0.000338611	0.0110394
ETV1	215.415	-0.257725	0.484161	0.532313	0.594509	0.754794		ETV1	201.031	-0.620648	0.32455	1.91233	0.0558335	0.196904
AGK	230.931	-0.0601843	0.159151	0.378159	0.705312	0.832375		AGK	257.557	-0.0217803	0.165444	0.131647	0.895263	0.944069
ALDH3B1	150.861	-0.0552544	0.251096	0.220053	0.82583	0.906541		ALDH3B1	172.793	0.0283161	0.235145	-0.120419	0.904151	0.949757
TTC22	24.6141	-0.50445	0.552781	0.912567	0.36147	0.562304		TTC22	35.4527	0.071838	0.612386	-0.117308	0.906616	0.951403
PHTF2	396.423	0.494997	0.235782	-2.09938	0.035783	0.132361		PHTF2	389.637	0.288705	0.257582	-1.12083	0.262361	0.470352
CCL26	3.73259	-0.209529	0.600024	0.349202	0.726938	0.846215		CCL26	3.30537	-0.596246	0.775018	0.769332	0.441696	0.640841
FARP2	348.501	-0.235796	0.186908	1.26156	0.207108	0.398788		FARP2	417.312	-0.0542321	0.152178	0.356373	0.721561	0.843973
USH1C	17.0019	-0.597731	0.744724	0.802621	0.422194	0.616606		USH1C	29.8088	0.387171	1.06918	-0.36212	0.717262	0.840902
GGCT	263.509	0.45067	0.314097	-1.43481	0.151341	0.328243		GGCT	249.045	0.167819	0.262379	-0.639606	0.522429	0.705823
DBF4	102.1	1.0809	0.450233	-2.40076	0.0163609	0.0812789		DBF4	92.7676	0.749307	0.419232	-1.78733	0.0738837	0.230187
TBXA2R	44.8972	0.13313	0.374131	-0.355838	0.721962	0.843035		TBXA2R	46.9399	0.0386594	0.327147	-0.118171	0.905932	0.950933
IFRD1	428.279	0.192572	0.285435	-0.674661	0.499891	0.682902		IFRD1	436.31	0.0523702	0.203728	-0.257059	0.797133	0.8896
COX10	130.236	-0.605733	0.233142	2.59813	0.00937338	0.0569076		COX10	149.552	-0.494253	0.224178	2.20474	0.0274724	0.131846
GTF2IRD1	183.9	-1.02264	0.278457	3.67254	0.00024015	0.00519787		GTF2IRD1	219.222	-0.808503	0.357562	2.26115	0.0237497	0.122537
PAF1	610.971	-0.403884	0.162281	2.48879	0.0128178	0.0697553		PAF1	660.182	-0.431954	0.158625	2.72312	0.00646693	0.0597454
VPS41	627.7	-0.143703	0.165809	0.866678	0.386119	0.585071		VPS41	692.973	-0.127889	0.152831	0.836798	0.402706	0.60697
ARHGAP44	94.0617	-0.204716	0.283274	0.722676	0.469879	0.65789		ARHGAP44	113.796	-0.0033412	0.24031	0.0139037	0.988907	0.99504
ELAC2	487.206	-0.560187	0.214542	2.61108	0.00902557	0.0556767		ELAC2	579.935	-0.372277	0.208635	1.78435	0.074367	0.231084
SCIN	30.3883	-1.03855	0.579924	1.79084	0.0733191	0.20813		SCIN	31.9858	-1.14235	0.668435	1.70899	0.0874526	0.253025
ARSD	413.117	-0.524393	0.307058	1.70779	0.0876745	0.234123		ARSD	469.657	-0.44357	0.282466	1.57035	0.116334	0.295492
PNPLA4	105.1	0.179185	0.256429	-0.698771	0.484695	0.669985		PNPLA4	93.9688	-0.223597	0.212666	1.0514	0.293075	0.503015
ADIPOR2	733.285	0.156766	0.160923	-0.974167	0.329973	0.531602		ADIPOR2	826.954	0.211714	0.119826	-1.76684	0.0772552	0.236071
CDKL3	20.3048	-0.770454	0.518379	1.48627	0.137206	0.309567		CDKL3	20.8013	-0.914873	0.367686	2.48819	0.0128394	0.088003
MARK4	353.61	-0.90076	0.215449	4.18085	2.90421e-05	0.00127227		MARK4	411.011	-0.754888	0.205396	3.67527	0.000237596	0.00911639
PROM1	169.417	-1.83609	0.531961	3.45155	0.000557379	0.00908747		PROM1	187.855	-1.79242	0.542392	3.30466	0.000950916	0.0203074
CCDC124	403.638	-0.368171	0.269045	1.36844	0.171176	0.354303		CCDC124	418.653	-0.488767	0.261515	1.86899	0.0616249	0.207691
CEACAM21	20.6549	2.31069	0.778588	-2.9678	0.00299939	0.0274946		CEACAM21	18.533	1.99226	0.664143	-2.99975	0.00270198	0.0370664
PAFAH1B1	1823.19	-0.244114	0.180369	1.35341	0.175924	0.360482		PAFAH1B1	2063.1	-0.176809	0.129981	1.36027	0.173746	0.372788
NOS2	7.9391	-0.209163	0.549148	0.380886	0.703288	0.831131		NOS2	9.38835	-0.0349399	0.619633	0.0563881	0.955033	0.97778
DNAH9	5.64133	-0.80263	0.521576	1.53885	0.12384	0.290371		DNAH9	6.78629	-0.538055	0.508037	1.05909	0.289561	0.499404
KIAA0100	1704.57	-0.254608	0.20217	1.25938	0.207894	0.399723		KIAA0100	2035.3	-0.0766552	0.126181	0.607501	0.543518	0.721952
GAS7	1530.53	0.783908	0.411742	-1.90388	0.0569253	0.177584		GAS7	1708.55	0.81526	0.208524	-3.90967	9.24231e-05	0.00501153
TRAPPC6A	100.948	-0.132816	0.311055	0.426985	0.66939	0.808152		TRAPPC6A	105.172	-0.234255	0.216421	1.08241	0.279071	0.488946
MATK	51.7007	0.297003	0.647139	-0.458948	0.646271	0.792296		MATK	59.3391	0.377357	0.581957	-0.648428	0.516708	0.701627
CEACAM7	7.76006	5.88716	2.08694	-2.82096	0.00478804	0.0373161		CEACAM7	10.6441	6.21518	1.86228	-3.33739	0.000845684	0.0187777
CD79B	278.689	2.40788	0.621483	-3.87441	0.000106885	0.00302982		CD79B	336.436	2.55056	0.74439	-3.42638	0.000611693	0.0153434
SCN4A	14.8005	0.165627	0.534417	-0.309922	0.756621	0.865513		SCN4A	21.4596	0.687818	0.588505	-1.16875	0.242503	0.449666
ST7L	238.043	0.371973	0.24952	-1.49075	0.136026	0.307946		ST7L	242.361	0.228624	0.21686	-1.05424	0.291771	0.501372
TKTL1	3.92718	1.9908	0.809617	-2.45894	0.0139348	0.0735602		TKTL1	4.12161	1.93367	0.922719	-2.09562	0.0361156	0.153213
PAX6	25.1948	-0.51358	0.349502	1.46946	0.141707	0.315635		PAX6	29.1457	-0.384466	0.332356	1.15679	0.247358	0.454931
RPUSD1	144.59	-0.18362	0.234721	0.782293	0.434042	0.6268		RPUSD1	160.151	-0.163363	0.209582	0.779473	0.435701	0.63579
RHBDF1	332.573	-0.199056	0.351073	0.566992	0.57072	0.737552		RHBDF1	359.636	-0.232399	0.21066	1.10319	0.269943	0.478791
LUC7L	379.673	-0.277953	0.181514	1.5313	0.125695	0.293268		LUC7L	445.548	-0.133318	0.219621	0.607039	0.543825	0.722156
CACNA2D2	31.9212	-0.0699789	0.430015	0.162736	0.870726	0.932		CACNA2D2	36.1516	-0.0205329	0.349875	0.0586864	0.953202	0.977099
BAIAP3	42.6046	-1.09069	0.405455	2.69003	0.00714447	0.0480691		BAIAP3	51.8058	-0.823465	0.377379	2.18206	0.0291049	0.13629
TSR3	356.43	-0.322672	0.246865	1.30708	0.191185	0.379254		TSR3	379.126	-0.384857	0.223992	1.71818	0.0857642	0.25055
PIGQ	263.895	-0.47929	0.172314	2.7815	0.00541086	0.0401858		PIGQ	298.956	-0.408979	0.194625	2.10137	0.0356083	0.152185
CRAMP1L	415.139	-0.375086	0.251105	1.49374	0.135244	0.307149		CRAMP1L	494.834	-0.198165	0.147669	1.34195	0.179612	0.379982
TEAD3	877.474	-1.4453	0.412053	3.50755	0.000452247	0.00786153		TEAD3	1067.89	-1.14252	0.398404	2.86775	0.00413404	0.0466431
SELE	1027.17	5.79329	0.987795	-5.86487	4.49477e-09	2.4916e-06		SELE	1096.18	5.74811	1.23193	-4.66594	3.0721e-06	0.000594244
DNAJC11	349.848	-0.495205	0.155472	3.18517	0.00144671	0.0168735		DNAJC11	408.534	-0.353631	0.146397	2.41557	0.0157108	0.098348
FMO3	45.1297	1.15058	0.445517	-2.58258	0.00980635	0.0584976		FMO3	43.9798	0.950279	0.464993	-2.04364	0.040989	0.164255
MYLIP	644.275	-0.409248	0.230909	1.77233	0.0763398	0.213247		MYLIP	723.207	-0.355545	0.235008	1.51291	0.130303	0.316009
E2F2	20.7917	3.02356	0.942441	-3.20822	0.0013356	0.016095		E2F2	24.8881	3.15281	0.955939	-3.29812	0.000973331	0.0206111
PSMB1	1226.79	0.486739	0.3795	-1.28258	0.199639	0.389002		PSMB1	1060.56	0.0306889	0.180595	-0.169932	0.865064	0.928752
SYN1	15.8243	1.10242	0.498828	-2.21003	0.0271033	0.111062		SYN1	15.9327	0.927926	0.556405	-1.66772	0.0953721	0.264598
JARID2	250.708	0.648464	0.309343	-2.09626	0.0360591	0.133111		JARID2	325.946	0.947973	0.270125	-3.50938	0.000449152	0.0128644
CDKL5	36.4348	-0.735061	0.481726	1.52589	0.127037	0.295177		CDKL5	46.9496	-0.377507	0.389712	0.96868	0.332705	0.541828
CAMK1G	2.83773	-0.122385	1.31891	0.0927925	0.926068	0.961631		CAMK1G	4.93772	0.790252	0.779495	-1.0138	0.310678	0.520629
CDK11A	303.321	-0.232205	0.179172	1.29599	0.19498	0.383617		CDK11A	381.986	0.0541785	0.153051	-0.353989	0.723347	0.844843
NADK	712.262	0.213876	0.168972	-1.26575	0.205604	0.396997		NADK	869.304	0.416655	0.160957	-2.58862	0.00963612	0.0750193
TFAP2B	3.64032	0.531038	0.914348	-0.580783	0.561386	0.731937		TFAP2B	3.24412	0.128102	0.955835	-0.134021	0.893386	0.943623
DLEC1	95.6835	-0.0171736	0.279437	0.0614579	0.950995	0.974539		DLEC1	107.804	0.0390831	0.240695	-0.162376	0.87101	0.932048
CYTH3	577.629	-0.000236067	0.277837	0.000849661	0.999322	0.999738		CYTH3	621.901	-0.0363663	0.168546	0.215765	0.829171	0.908628
ADAM22	154.237	-2.02559	0.585077	3.4621	0.000535973	0.00883957		ADAM22	203.882	-1.41484	0.52104	2.71543	0.00661907	0.0606909
SYPL1	1566.48	-0.191626	0.262217	0.730792	0.464906	0.653633		SYPL1	1576.87	-0.373656	0.153027	2.44177	0.0146156	0.0941149
CYB561	358.397	0.165057	0.288092	-0.572931	0.566691	0.734797		CYB561	399.922	0.195317	0.292111	-0.668639	0.503726	0.69142
SPAG9	1697.47	-0.436895	0.2497	1.74968	0.0801739	0.22047		SPAG9	2003.43	-0.273415	0.223612	1.22272	0.221435	0.427916
CELSR3	22.2781	-0.230728	0.36854	0.626059	0.531276	0.70745		CELSR3	26.9503	-0.0208171	0.385702	0.053972	0.956957	0.978655
AASS	165.231	-0.0240637	0.314482	0.0765187	0.939006	0.968364		AASS	195.159	0.121646	0.273035	-0.445532	0.655935	0.799125
PLEKHG6	23.9764	-2.99866	0.662704	4.52489	6.0428e-06	0.000441722		PLEKHG6	30.2995	-2.28199	0.76411	2.98646	0.00282223	0.0378693
SS18L2	146.277	1.36212	0.401477	-3.39277	0.000691907	0.010605		SS18L2	128.344	0.981367	0.322312	-3.04477	0.00232855	0.0343931
MPND	136.636	-0.334879	0.25643	1.30593	0.191578	0.379664		MPND	146.907	-0.367527	0.265792	1.38276	0.166738	0.363657
MGST1	546.051	-0.28756	0.245551	1.17108	0.241566	0.438763		MGST1	617.053	-0.224374	0.309698	0.724493	0.468763	0.663812
CRY1	364.648	0.95852	0.285733	-3.3546	0.000794795	0.0115352		CRY1	380.497	0.872753	0.306643	-2.84615	0.00442508	0.0483049
PGLYRP1	5.21771	2.82665	1.0213	-2.7677	0.00564537	0.0413428		PGLYRP1	4.53271	2.50261	1.22547	-2.04216	0.0411355	0.164518
NFIX	1508.5	-1.10198	0.358355	3.07511	0.00210423	0.0216454		NFIX	1912.18	-0.732902	0.364895	2.00853	0.0445871	0.17212
ST3GAL1	1251.86	0.405832	0.337787	-1.20144	0.22958	0.424802		ST3GAL1	1703.53	0.796222	0.363407	-2.19099	0.0284525	0.134361
MMP25	119.663	2.23344	0.668412	-3.34141	0.000833542	0.0118561		MMP25	159.189	2.5284	0.642157	-3.93736	8.23837e-05	0.00462937
IL32	787.569	1.64375	0.572385	-2.87175	0.0040821	0.0336066		IL32	818.676	1.55133	0.563638	-2.75235	0.00591688	0.0567548
PKD1	2167.97	-1.21028	0.321019	3.7701	0.000163179	0.0040553		PKD1	2862.97	-0.73068	0.307329	2.37751	0.0174298	0.104262
MAPK8IP2	7.68647	-0.800882	0.45069	1.77702	0.0755657	0.211824		MAPK8IP2	11.8286	-0.099191	0.450847	0.22001	0.825863	0.907067
MED24	419.736	-0.0605698	0.155913	0.388486	0.697657	0.827675		MED24	502.951	0.115443	0.188868	-0.611238	0.541042	0.720158
RHOBTB2	435.97	-0.432645	0.199325	2.17055	0.029965	0.118637		RHOBTB2	490.292	-0.379318	0.18133	2.09187	0.0364504	0.15392
HEATR5B	331.478	-0.103973	0.189025	0.550049	0.582286	0.745403		HEATR5B	404.817	0.112714	0.143253	-0.786816	0.431389	0.632197
SEC62	2463.12	0.222904	0.14945	-1.49149	0.135832	0.307778		SEC62	2515.84	0.0849573	0.119821	-0.709036	0.478302	0.670944
RPS20	10164.2	0.70136	0.389617	-1.80013	0.0718408	0.205601		RPS20	8724.93	0.246705	0.261399	-0.943788	0.345278	0.553904
CSDE1	8910.86	-0.688952	0.219276	3.14194	0.00167831	0.0186895		CSDE1	9876.66	-0.65969	0.239963	2.74913	0.00597545	0.0570518
UBE3C	1035.82	-0.272404	0.164589	1.65506	0.0979133	0.251604		UBE3C	1145.96	-0.252668	0.120673	2.09381	0.0362766	0.153508
REV3L	1148.07	-0.130275	0.336199	0.387494	0.69839	0.827858		REV3L	1448.76	0.150143	0.358986	-0.418242	0.67577	0.811271
TENM1	25.5355	0.428962	0.451583	-0.949909	0.342159	0.543628		TENM1	39.8042	1.06585	0.524075	-2.03378	0.0419743	0.166391
MASP2	10.0827	-0.0975232	0.594691	0.16399	0.869739	0.931693		MASP2	14.628	0.431578	0.41365	-1.04334	0.29679	0.506321
FAM76A	153.983	-0.392874	0.203989	1.92595	0.0541105	0.172317		FAM76A	164.774	-0.441345	0.185351	2.38113	0.0172594	0.103881
TRAF3IP3	255.573	1.37125	0.609065	-2.2514	0.0243605	0.104076		TRAF3IP3	302.061	1.48945	0.616878	-2.41449	0.0157571	0.0984731
POMT2	164.253	-0.785107	0.164298	4.77854	1.7657e-06	0.000195757		POMT2	191.376	-0.639547	0.184389	3.46846	0.000523442	0.0140589
VTA1	406.372	0.284417	0.182027	-1.5625	0.11817	0.282184		VTA1	417.748	0.160078	0.135187	-1.18413	0.236363	0.443018
MLXIPL	6.03028	0.096678	0.963486	-0.100342	0.920073	0.958966		MLXIPL	13.204	1.35343	0.926846	-1.46025	0.144222	0.334909
BAZ1B	1230.91	-0.421198	0.189002	2.22854	0.0258444	0.107762		BAZ1B	1471.99	-0.232078	0.124532	1.8636	0.0623774	0.208994
RANBP9	557.455	0.118036	0.169985	-0.694393	0.487435	0.672144		RANBP9	568.206	-0.0282523	0.187512	0.150669	0.880236	0.936097
ETV7	34.808	0.923261	0.591443	-1.56103	0.118516	0.282874		ETV7	45.6667	1.22809	0.598897	-2.0506	0.0403064	0.162408
SPRTN	146.932	0.540786	0.207736	-2.60324	0.00923462	0.0564429		SPRTN	149.651	0.399181	0.238845	-1.6713	0.0946631	0.263649
METTL13	295.988	0.160177	0.116202	-1.37844	0.168068	0.350284		METTL13	321.366	0.137298	0.206837	-0.663798	0.50682	0.693595
DYRK4	168.113	-0.0442788	0.298317	0.148429	0.882004	0.939184		DYRK4	159.075	-0.348843	0.204532	1.70557	0.0880885	0.253988
ZNF207	1185.86	0.185061	0.172498	-1.07283	0.283347	0.483619		ZNF207	1246.86	0.103356	0.160621	-0.643477	0.519915	0.704223
UQCRC1	1103.53	-0.501297	0.32589	1.53824	0.12399	0.290518		UQCRC1	1163.83	-0.586632	0.257558	2.27767	0.022746	0.11988
STARD3NL	445.346	0.484421	0.23962	-2.02162	0.0432151	0.149593		STARD3NL	401.091	0.110629	0.135685	-0.815334	0.414881	0.617961
CD9	2851.11	-0.289912	0.354292	0.818286	0.413194	0.608808		CD9	2848.26	-0.493524	0.264576	1.86534	0.0621341	0.208534
NCAPD2	464.928	-0.280096	0.219971	1.27333	0.2029	0.393419		NCAPD2	526.55	-0.210722	0.166254	1.26747	0.204987	0.410975
IFFO1	314.594	-0.203656	0.168555	1.20825	0.226952	0.421546		IFFO1	389.605	0.0461164	0.173539	-0.265741	0.790439	0.886308
GIPR	24.5874	-0.3132	0.721	0.434397	0.664001	0.804053		GIPR	39.1631	0.432109	0.653505	-0.661217	0.508473	0.694991
PHF7	42.6086	-0.198694	0.23428	0.848103	0.396381	0.5935		PHF7	44.3852	-0.296197	0.22018	1.34525	0.178543	0.378518
SEMA3G	622.626	0.692035	0.465371	-1.48706	0.136999	0.309316		SEMA3G	644.527	0.586182	0.249984	-2.34488	0.0190332	0.1089
NISCH	1118.27	-0.712395	0.257436	2.76727	0.00565277	0.0413666		NISCH	1360.44	-0.473435	0.170473	2.77718	0.00548325	0.0541249
STAB1	1687.11	0.403291	0.345755	-1.16641	0.24345	0.440695		STAB1	2410.08	0.880158	0.436785	-2.01508	0.0438961	0.170376
FUZ	131.677	-0.417469	0.28481	1.46578	0.142708	0.316959		FUZ	138.741	-0.496674	0.296126	1.67724	0.0934954	0.262322
PRSS3	3.30148	-2.09609	0.740905	2.82909	0.00466807	0.0366145		PRSS3	3.37961	-2.31533	1.12737	2.05374	0.0400011	0.161826
ZNF200	105.024	0.497237	0.173518	-2.86562	0.00416196	0.0340511		ZNF200	114.426	0.476479	0.14622	-3.25864	0.00111949	0.0223127
CD4	861.383	0.888758	0.576704	-1.5411	0.123293	0.289698		CD4	1215.72	1.31635	0.541906	-2.42912	0.0151354	0.09602
LRRC23	70.1377	-0.121052	0.336321	0.35993	0.718899	0.840689		LRRC23	64.7328	-0.482753	0.254886	1.894	0.0582255	0.201293
BTK	238.445	1.73543	0.656652	-2.64284	0.00822138	0.05243		BTK	278.832	1.8333	0.574525	-3.19098	0.0014179	0.0256857
HFE	171.238	-0.0188707	0.251879	0.0749197	0.940279	0.96898		HFE	213.677	0.234871	0.391859	-0.599376	0.548922	0.725537
SCMH1	556.866	-1.16802	0.299024	3.9061	9.37971e-05	0.00280212		SCMH1	656.654	-0.970285	0.352397	2.75338	0.00589829	0.0566377
FYN	1184.68	0.274585	0.218127	-1.25883	0.208091	0.399987		FYN	1318.93	0.305672	0.148844	-2.05363	0.0400111	0.161826
HIVEP2	858.025	0.508892	0.341963	-1.48815	0.136712	0.308958		HIVEP2	1065.3	0.733265	0.310239	-2.36355	0.018101	0.106162
FMO1	22.8677	0.71826	0.562851	-1.27611	0.201916	0.392046		FMO1	25.8443	0.775356	0.441658	-1.75556	0.0791641	0.239372
TCEB3	588.616	0.123339	0.145002	-0.850602	0.39499	0.592459		TCEB3	661.687	0.17212	0.136627	-1.25978	0.207748	0.413888
LYPLA2	331.833	0.191519	0.230843	-0.829652	0.406736	0.60254		LYPLA2	343.96	0.0787604	0.261733	-0.300918	0.763477	0.870141
CLCN6	301.197	-0.330999	0.257815	1.28386	0.19919	0.388719		CLCN6	372.36	-0.0763938	0.222182	0.343834	0.730971	0.8498
MRC2	2408.93	-0.341974	0.591355	0.578289	0.563069	0.733042		MRC2	2797.96	-0.225136	0.485764	0.463469	0.643028	0.790304
NME2	56.9906	0.288057	0.356912	-0.807083	0.419619	0.614419		NME2	49.8977	-0.166867	0.577952	0.288722	0.772794	0.875355
TSPAN9	744.53	0.149842	0.271349	-0.55221	0.580804	0.744223		TSPAN9	761.232	0.00762196	0.212408	-0.0358835	0.971375	0.98615
BTBD7	582.456	-0.395724	0.197427	2.00441	0.0450264	0.153257		BTBD7	687.396	-0.236821	0.14624	1.6194	0.105361	0.280251
APBA3	145.883	-0.157381	0.191725	0.820867	0.411722	0.607312		APBA3	164.036	-0.104833	0.250546	0.418417	0.675642	0.811208
MKS1	84.0066	-0.525825	0.222674	2.36141	0.0182055	0.0867499		MKS1	93.1708	-0.488067	0.211514	2.30749	0.0210275	0.11492
ABHD5	163.739	0.588682	0.271491	-2.16833	0.0301335	0.119078		ABHD5	159.994	0.373298	0.248177	-1.50416	0.13254	0.319319
KAL1	66.7023	0.914487	0.543828	-1.68157	0.0926518	0.242391		KAL1	73.8907	0.925322	0.538758	-1.71751	0.0858859	0.250692
AKAP8L	421.986	-0.452439	0.170175	2.65867	0.00784501	0.050961		AKAP8L	514.036	-0.222387	0.177921	1.24992	0.211328	0.41708
MBTD1	259.423	0.044247	0.175668	-0.251879	0.801135	0.891638		MBTD1	290.788	0.0887125	0.134286	-0.660622	0.508855	0.695305
UTP18	292.325	0.506002	0.243448	-2.07848	0.0376652	0.137012		UTP18	299.09	0.375273	0.220327	-1.70325	0.0885208	0.25447
RNF216	689.14	-0.387424	0.149552	2.59057	0.0095818	0.0577338		RNF216	799.744	-0.262741	0.14209	1.84911	0.064442	0.213185
TTC19	367.717	0.267674	0.171557	-1.56027	0.118697	0.28308		TTC19	353.419	0.00491236	0.193194	-0.0254271	0.979714	0.990398
PTBP1	1584.97	0.206552	0.244434	-0.845019	0.3981	0.594742		PTBP1	1806.64	0.278866	0.221195	-1.26072	0.207409	0.413529
SYT7	47.483	0.475298	0.530289	-0.8963	0.370092	0.570226		SYT7	51.0085	0.438398	0.475025	-0.922894	0.356062	0.563719
LARS2	173.104	-0.127559	0.141023	0.904523	0.365718	0.566678		LARS2	194.171	-0.0885676	0.131152	0.675307	0.499481	0.687881
PIK3C2A	1148.52	0.306791	0.264691	-1.15905	0.246435	0.44381		PIK3C2A	1202.3	0.218323	0.216887	-1.00662	0.314119	0.523844
PLAUR	296.246	1.51041	0.520645	-2.90104	0.0037193	0.0315212		PLAUR	336.502	1.56358	0.616162	-2.53761	0.0111611	0.0816465
ANLN	37.0693	0.0789067	0.522671	-0.150968	0.880001	0.937653		ANLN	34.6798	-0.259993	0.52359	0.496559	0.6195	0.774982
WIZ	637.184	-0.639368	0.220431	2.90054	0.00372526	0.0315406		WIZ	750.263	-0.474661	0.213069	2.22773	0.0258984	0.127946
RABGAP1	1062.52	-0.833859	0.254245	3.27975	0.001039	0.013659		RABGAP1	1198.28	-0.76115	0.275047	2.76735	0.00565141	0.055189
DCN	32990	0.317679	0.356511	-0.89108	0.372886	0.573447		DCN	35846.6	0.298982	0.361814	-0.826342	0.40861	0.612258
QPCTL	86.0102	0.536031	0.4326	-1.23909	0.215312	0.40798		QPCTL	79.5797	0.218133	0.302421	-0.721291	0.470731	0.665375
PPP5C	499.675	-0.0749192	0.165284	0.453275	0.650351	0.79516		PPP5C	505.095	-0.242751	0.134191	1.809	0.0704518	0.223545
CEP68	697.934	-0.237636	0.298685	0.795608	0.42626	0.619822		CEP68	766.738	-0.231887	0.254653	0.910602	0.362505	0.569948
MAP4K3	435.072	-0.0202154	0.246407	0.0820405	0.934615	0.966058		MAP4K3	437.997	-0.192029	0.204912	0.93713	0.348692	0.556718
ZBTB32	22.3318	3.19329	0.803932	-3.97208	7.12465e-05	0.00236966		ZBTB32	28.9143	3.44721	0.752869	-4.57877	4.6772e-06	0.00077876
TYROBP	664.683	1.99498	0.539764	-3.69602	0.000219002	0.00492162		TYROBP	718.208	1.96816	0.459792	-4.28055	1.86431e-05	0.00182059
TMEM159	491.807	-0.99555	0.51111	1.94782	0.0514367	0.167232		TMEM159	526.52	-1.05151	0.505342	2.08079	0.0374528	0.156516
BRCA1	76.3761	0.012016	0.292181	-0.0411253	0.967196	0.983208		BRCA1	86.702	0.079387	0.261958	-0.303052	0.76185	0.869235
ERCC1	425.115	0.15431	0.142565	-1.08239	0.279081	0.478838		ERCC1	483.964	0.230776	0.202556	-1.13932	0.254571	0.461952
CD22	180.822	1.50489	0.755695	-1.99139	0.0464375	0.156116		CD22	206.587	1.56462	0.698401	-2.2403	0.0250718	0.125771
SEMA3B	763.945	0.735684	0.575941	-1.27736	0.201475	0.391402		SEMA3B	538.784	-0.105953	0.267336	0.396328	0.691863	0.822638
MBTPS2	272.28	0.0730925	0.196514	-0.371946	0.709933	0.83556		MBTPS2	303.411	0.104498	0.183201	-0.570401	0.568406	0.741347
PRICKLE3	260.317	-0.0775209	0.332527	0.233127	0.815663	0.900397		PRICKLE3	249.893	-0.354057	0.1846	1.91797	0.0551143	0.195855
LTF	272.901	2.52864	0.919542	-2.74989	0.00596144	0.0429895		LTF	198.355	1.87433	0.89955	-2.08363	0.0371942	0.15598
EXTL3	750.362	-0.428642	0.254293	1.68562	0.0918689	0.241419		EXTL3	851.589	-0.352838	0.165652	2.13	0.0331718	0.146742
NR1H4	6.94436	-1.81869	0.740343	2.45655	0.0140278	0.073852		NR1H4	11.8947	-0.605172	1.04506	0.579077	0.562537	0.736852
ELOVL5	1130.06	0.778075	0.255195	-3.04895	0.00229644	0.0230059		ELOVL5	1272.93	0.825879	0.272751	-3.02796	0.00246209	0.0353072
ALOX5	448.641	-0.513349	0.558397	0.919327	0.357925	0.559294		ALOX5	550.92	-0.266264	0.538747	0.494227	0.621146	0.775883
KDM5D	280.693	-1.92138	3.19386	0.601586	0.54745	0.720688		KDM5D	319.871	-1.78384	3.19381	0.55853	0.576483	0.746109
CALCOCO1	1594.63	-0.622526	0.311056	2.00133	0.045357	0.153779		CALCOCO1	1817.82	-0.52918	0.273311	1.93618	0.0528458	0.191343
UBR7	497.37	-0.0459932	0.176222	0.260996	0.794096	0.887714		UBR7	525.783	-0.119507	0.132348	0.902972	0.366541	0.573784
MAP4K5	590.903	-0.0251814	0.248098	0.101498	0.919155	0.958392		MAP4K5	659.943	0.0117318	0.230774	-0.0508366	0.959456	0.979616
EHD3	341.632	0.732957	0.416488	-1.75985	0.0784329	0.217269		EHD3	318.065	0.428722	0.30282	-1.41576	0.156845	0.351794
PSMC4	552.915	0.0167356	0.257219	-0.0650637	0.948123	0.972682		PSMC4	573.788	-0.093798	0.186455	0.50306	0.614922	0.77228
MAN2B2	800.322	-0.200407	0.215764	0.928825	0.35298	0.554189		MAN2B2	919.666	-0.103671	0.142611	0.726949	0.467257	0.662444
CLDN11	226.577	0.033661	0.581135	-0.0579229	0.95381	0.975958		CLDN11	241.17	-0.0290247	0.480128	0.060452	0.951796	0.976428
SLC25A39	558.013	0.133184	0.211895	-0.62854	0.52965	0.706625		SLC25A39	552.113	-0.073331	0.147064	0.498633	0.618038	0.774116
MVP	1506.56	0.278664	0.175003	-1.59234	0.111309	0.272483		MVP	1655.56	0.280707	0.250364	-1.12119	0.262205	0.470313
NUB1	766.981	-0.0401939	0.140645	0.285783	0.775044	0.876951		NUB1	876.883	0.0452306	0.135387	-0.334084	0.738316	0.854497
PGM3	467.733	0.499522	0.291929	-1.71111	0.0870615	0.233365		PGM3	502.551	0.461122	0.276841	-1.66566	0.095782	0.265259
RWDD2A	133.043	0.175766	0.401736	-0.437516	0.661737	0.802042		RWDD2A	123.095	-0.159229	0.26683	0.596745	0.550678	0.727074
CLK1	1143.48	0.204922	0.288686	-0.709845	0.4778	0.664274		CLK1	1200.43	0.120017	0.16854	-0.712101	0.476402	0.66933
POLR3B	94.178	-0.506341	0.190266	2.66123	0.0077856	0.0507246		POLR3B	112.135	-0.323478	0.209869	1.54133	0.123235	0.305574
ANGEL1	296.165	0.36389	0.18804	-1.93517	0.0529697	0.170219		ANGEL1	316.752	0.312608	0.157481	-1.98505	0.0471394	0.177898
RNF14	617.984	-0.109791	0.234696	0.467801	0.639927	0.787711		RNF14	594.202	-0.385172	0.180801	2.13037	0.0331411	0.146656
DNASE1L1	297.444	0.476557	0.241296	-1.97499	0.0482696	0.160438		DNASE1L1	304.414	0.342823	0.255542	-1.34155	0.179741	0.380176
DDX11	120.813	-0.639484	0.495445	1.29073	0.196798	0.385673		DDX11	138.637	-0.539691	0.472745	1.14161	0.253615	0.460883
HEBP1	431.289	-0.0590062	0.279083	0.211429	0.832553	0.910366		HEBP1	437.763	-0.217565	0.154838	1.40511	0.159989	0.35532
GPRC5A	441.758	-0.0182749	0.581854	0.031408	0.974944	0.987046		GPRC5A	824.964	0.971046	0.796037	-1.21985	0.222522	0.428895
MAMLD1	85.1224	0.62144	0.34698	-1.791	0.0732937	0.208117		MAMLD1	108.825	0.887166	0.392933	-2.2578	0.0239578	0.122912
CD6	182.105	1.37811	0.70141	-1.96477	0.0494403	0.163026		CD6	234.329	1.63669	0.740705	-2.20963	0.0271305	0.130789
TACC3	142.087	1.10124	0.451743	-2.43775	0.0147791	0.0763083		TACC3	174.705	1.29055	0.464379	-2.7791	0.00545103	0.0540189
UFL1	598.691	-0.071928	0.208503	0.344974	0.730114	0.848236		UFL1	633.63	-0.141137	0.144529	0.976533	0.3288	0.5382
POLA2	126.917	0.165994	0.28028	-0.592244	0.553687	0.725569		POLA2	134.212	0.0967628	0.18461	-0.524148	0.600176	0.761894
ZC3H3	167.805	-0.22498	0.191881	1.1725	0.240997	0.438089		ZC3H3	192.715	-0.131487	0.144965	0.907026	0.364393	0.571843
CAPN1	1213.82	-0.729586	0.157096	4.64421	3.41374e-06	0.000309657		CAPN1	1390.94	-0.624785	0.178677	3.49672	0.000471008	0.0131967
ACPP	15.5136	0.286783	0.700147	-0.409604	0.682097	0.81708		ACPP	18.6879	0.466774	0.717581	-0.650483	0.51538	0.70035
MDH1	1169.09	-0.164189	0.406056	0.404351	0.685954	0.81945		MDH1	1155.46	-0.38236	0.272401	1.40367	0.160418	0.355959
SLC30A9	668.101	-0.00186674	0.160142	0.0116567	0.990699	0.995189		SLC30A9	683.768	-0.141267	0.138023	1.0235	0.306069	0.515419
MTMR11	202.617	-0.589352	0.314944	1.87129	0.0613045	0.186294		MTMR11	245.017	-0.365869	0.326824	1.11947	0.262941	0.471107
COX15	328.268	-0.416103	0.165225	2.51841	0.0117887	0.0659527		COX15	349.419	-0.476943	0.185324	2.57357	0.0100656	0.0771625
CCDC88C	554.347	-0.0306553	0.296735	0.103309	0.917718	0.957609		CCDC88C	697.871	0.243757	0.169676	-1.43661	0.15083	0.343221
YAF2	200.376	0.317945	0.310703	-1.02331	0.306161	0.508045		YAF2	180.622	-0.0633779	0.20947	0.302564	0.762223	0.869425
ZMYND11	1899.59	-0.81342	0.243322	3.34298	0.000828839	0.0118234		ZMYND11	2158.12	-0.722959	0.274671	2.63209	0.00848616	0.0699995
WAS	211.139	1.80213	0.585134	-3.07986	0.00207099	0.0214383		WAS	248.372	1.90976	0.560161	-3.40931	0.000651275	0.0159001
DPEP1	25.3424	3.82244	0.857673	-4.45676	8.32091e-06	0.000566731		DPEP1	55.6689	4.84466	1.09323	-4.43152	9.35731e-06	0.00118391
BID	243.988	1.11783	0.304004	-3.67701	0.000235981	0.00515735		BID	243.791	0.955827	0.296647	-3.2221	0.00127254	0.0241507
MATR3	3691.68	0.111675	0.151326	-0.737978	0.460528	0.649766		MATR3	3926.52	0.0521607	0.109113	-0.478044	0.632619	0.783482
NPC1L1	4.20914	-1.59733	0.553655	2.88506	0.00391338	0.0325805		NPC1L1	7.80846	-0.228017	0.764822	0.29813	0.765604	0.871574
XYLT2	347.108	-0.670141	0.223772	2.99475	0.00274669	0.0259889		XYLT2	368.556	-0.74541	0.18162	4.10422	4.05689e-05	0.00301153
RGPD5	191.679	0.439967	0.762119	-0.577294	0.563741	0.733361		RGPD5	274.385	0.917021	0.653782	-1.40264	0.160724	0.356324
NUDCD3	970.956	-0.427882	0.204364	2.09372	0.0362846	0.13377		NUDCD3	1039.24	-0.479469	0.206216	2.32509	0.0200674	0.111734
ISL1	7.19613	-0.0513167	0.64734	0.0792731	0.936815	0.967227		ISL1	9.65865	0.307678	0.631314	-0.487362	0.626002	0.779366
CHDH	25.7301	-0.0788928	0.359407	0.219508	0.826254	0.906672		CHDH	26.7952	-0.181617	0.347424	0.522753	0.601146	0.762501
IL20RA	45.8419	-2.15154	0.575778	3.73675	0.000186415	0.00442343		IL20RA	56.8728	-1.69439	0.581271	2.91497	0.00355718	0.0425445
CLCA4	106.872	-1.57299	1.9234	0.817817	0.413462	0.609043		CLCA4	122.873	-1.43624	1.7332	0.828662	0.407296	0.611284
GLT8D1	507.714	0.272534	0.187898	-1.45044	0.146936	0.322616		GLT8D1	491.027	0.0250569	0.161127	-0.15551	0.876419	0.934575
ATP2C1	942.174	0.00637277	0.209169	-0.0304671	0.975695	0.987451		ATP2C1	980.937	-0.101377	0.163923	0.618444	0.536282	0.717218
SRCIN1	34.4124	-0.132519	0.650285	0.203786	0.838521	0.9143		SRCIN1	36.2118	-0.233066	0.536633	0.434312	0.664062	0.803641
IGF1	1120.59	1.63921	0.521046	-3.14599	0.00165524	0.0185991		IGF1	1206.04	1.60378	0.629788	-2.54653	0.0108799	0.0807347
SLC38A5	149.526	1.34904	0.623349	-2.16419	0.03045	0.11983		SLC38A5	136.921	1.03857	0.532661	-1.94978	0.0512023	0.187729
MAGIX	13.6877	-1.23524	0.384209	3.21501	0.0013044	0.0158145		MAGIX	17.255	-0.84153	0.351228	2.39597	0.0165766	0.101408
RALBP1	1058.53	-0.313603	0.176236	1.77945	0.0751659	0.211329		RALBP1	1172.33	-0.290151	0.160163	1.8116	0.0700481	0.223003
RUFY3	321.391	-0.0171203	0.198614	0.0861988	0.931308	0.963942		RUFY3	378.784	0.131692	0.141544	-0.930396	0.352166	0.560175
CNTN1	1451.05	-1.40412	0.531727	2.64067	0.00827413	0.052493		CNTN1	1702.41	-1.20319	0.595176	2.02158	0.04322	0.169089
SLC11A1	124.416	2.69412	0.453459	-5.94128	2.82814e-09	1.82059e-06		SLC11A1	171.952	3.04769	0.666298	-4.57406	4.78357e-06	0.000782367
WWTR1	2895.22	-0.266206	0.307062	0.866946	0.385972	0.584937		WWTR1	2930.61	-0.437516	0.258782	1.69068	0.0908988	0.258041
AGPS	594.577	0.170471	0.196208	-0.868826	0.384942	0.584042		AGPS	629.515	0.102049	0.188417	-0.541614	0.588085	0.754111
CXorf56	204.248	0.0422262	0.113928	-0.37064	0.710906	0.835995		CXorf56	227.438	0.0767394	0.107271	-0.715377	0.474376	0.667905
ATP1A2	1518.96	-1.35535	0.625099	2.16822	0.0301418	0.119087		ATP1A2	1994.65	-0.862957	0.694654	1.24228	0.214133	0.419783
TTC27	154.204	0.0873527	0.195181	-0.447546	0.654481	0.796751		TTC27	165.428	0.0461924	0.172946	-0.267092	0.789398	0.885586
ZNF582	42.0219	0.197822	0.215516	-0.917897	0.358673	0.560096		ZNF582	43.0414	0.0734462	0.202763	-0.362226	0.717183	0.840902
VSIG2	108.1	-4.3278	0.803777	5.38434	7.27121e-08	2.13389e-05		VSIG2	121.303	-4.05698	0.948967	4.27515	1.91008e-05	0.00184735
PHLDB1	1144.93	0.0521185	0.245618	-0.212194	0.831956	0.910076		PHLDB1	1342.47	0.182688	0.19674	-0.928576	0.353109	0.561142
MARCO	56.768	2.19856	1.11267	-1.97594	0.0481619	0.16024		MARCO	58.7618	2.12009	0.655971	-3.23199	0.00122933	0.0236882
CYP24A1	151.486	-0.536793	0.782216	0.686246	0.492558	0.676635		CYP24A1	199.788	-0.144036	1.09121	0.131996	0.894987	0.943993
PRDM11	93.9332	-0.942318	0.212967	4.42471	9.65701e-06	0.000619944		PRDM11	120.332	-0.562728	0.229253	2.45462	0.0141034	0.0924467
SNAI2	669.628	0.0139001	0.47199	-0.0294499	0.976506	0.987892		SNAI2	754.372	0.0643404	0.399129	-0.161202	0.871934	0.932421
CD74	20703.1	1.50502	0.463612	-3.24629	0.0011692	0.0146691		CD74	23675.4	1.56907	0.459302	-3.41621	0.000634984	0.0157121
HGF	812.177	1.43609	0.403815	-3.5563	0.000376109	0.00693682		HGF	868.583	1.39191	0.526703	-2.64269	0.00822514	0.0686402
ZRANB1	707.881	-0.367398	0.186432	1.97068	0.0487605	0.161555		ZRANB1	817.419	-0.253136	0.20095	1.2597	0.207777	0.413888
NCDN	300.92	-0.311592	0.178616	1.74448	0.081076	0.222033		NCDN	365.509	-0.0983598	0.146726	0.670366	0.502625	0.690568
GPR124	2901.48	-0.956288	0.358268	2.6692	0.00760325	0.0499152		GPR124	3432.85	-0.766621	0.296266	2.58761	0.00966437	0.0751811
ZFP64	147.053	-0.571827	0.193087	2.9615	0.00306147	0.0277073		ZFP64	164.377	-0.523934	0.163311	3.20821	0.00133565	0.0247997
MNAT1	77.5042	0.23078	0.368307	-0.626598	0.530923	0.707235		MNAT1	67.6133	-0.21485	0.23399	0.9182	0.358514	0.565983
SAMD4A	864.215	-0.0541142	0.39888	0.135666	0.892086	0.944628		SAMD4A	1098.55	0.242345	0.445877	-0.543525	0.586769	0.75348
RUNX3	277.66	1.37018	0.717821	-1.9088	0.0562877	0.176234		RUNX3	382.802	1.73818	0.697145	-2.49328	0.0126569	0.0873868
MRE11A	156.855	-0.00171408	0.174367	0.0098303	0.992157	0.9961		MRE11A	186.414	0.158682	0.142635	-1.1125	0.265922	0.474292
PLEKHB1	151.198	0.156104	0.48636	-0.320964	0.748238	0.86075		PLEKHB1	137.719	-0.220903	0.387566	0.569976	0.568694	0.741347
SERPINB1	756.754	1.09311	0.33595	-3.25377	0.00113883	0.0144457		SERPINB1	800.907	1.02963	0.356442	-2.88864	0.00386913	0.0447671
SPAST	254.736	0.478816	0.248564	-1.92633	0.0540638	0.172262		SPAST	263.925	0.37177	0.219159	-1.69635	0.0898194	0.256374
NRXN3	138.543	0.318856	0.591076	-0.539451	0.589576	0.750643		NRXN3	99.0139	-0.57256	0.352702	1.62336	0.104513	0.279216
OSBPL5	474.732	-0.701492	0.219823	3.19116	0.00141701	0.0166634		OSBPL5	537.521	-0.62552	0.223392	2.80009	0.00510879	0.051932
AQR	460.966	-0.201915	0.190122	1.06203	0.288224	0.488974		AQR	522.028	-0.135106	0.179447	0.752904	0.451507	0.648969
CPS1	27.7193	-0.5679	0.413654	1.37289	0.169788	0.352359		CPS1	34.2086	-0.305106	0.378199	0.806735	0.419819	0.622274
FHL1	9791.8	-0.82137	0.610779	1.34479	0.178693	0.363758		FHL1	10212.1	-0.94082	0.579664	1.62304	0.10458	0.279232
RTFDC1	1005.73	-0.231257	0.182383	1.26798	0.204806	0.395999		RTFDC1	1075.74	-0.281077	0.155282	1.81011	0.0702794	0.22326
NLRP2	22.2869	0.895804	0.928286	-0.965008	0.334541	0.536405		NLRP2	32.98	1.40643	0.857242	-1.64065	0.100871	0.273111
SLC45A4	176.649	-0.187839	0.235238	0.798508	0.424576	0.618703		SLC45A4	229.59	0.158268	0.192657	-0.821503	0.41136	0.6149
RNF10	1428.57	-0.339348	0.14212	2.38775	0.0169517	0.0828934		RNF10	1608.31	-0.280921	0.138319	2.03097	0.0422585	0.166853
ZNF839	135.369	-0.306548	0.162312	1.88863	0.058942	0.181408		ZNF839	140.012	-0.426601	0.152208	2.80275	0.00506687	0.0516888
ZDHHC6	319.865	0.15967	0.149974	-1.06465	0.287034	0.487568		ZDHHC6	327.503	0.0263109	0.140226	-0.187632	0.851165	0.92183
GRAMD1B	71.4538	1.6626	0.562836	-2.95396	0.00313721	0.0281249		GRAMD1B	90.0379	1.87923	0.580723	-3.23601	0.00121214	0.0235894
RNH1	1490.27	-0.338207	0.139524	2.424	0.0153505	0.0779676		RNH1	1669.58	-0.290334	0.117407	2.47288	0.0134029	0.0901456
NDUFS1	931.826	-0.459671	0.186958	2.45868	0.013945	0.0735602		NDUFS1	1091.11	-0.31259	0.244672	1.27759	0.201395	0.406447
RB1CC1	962.994	-0.00325308	0.158333	0.0205458	0.983608	0.991358		RB1CC1	1029.72	-0.0527742	0.171127	0.308391	0.757785	0.867043
ERP44	656.98	0.497188	0.220034	-2.25959	0.0238465	0.10279		ERP44	665.096	0.345785	0.208411	-1.65915	0.0970862	0.266997
ALAS1	488.923	-0.119661	0.238317	0.502109	0.615591	0.770685		ALAS1	609.514	0.137898	0.330442	-0.417315	0.676448	0.811794
BIRC3	1238.6	2.00011	0.476465	-4.19781	2.69513e-05	0.00121409		BIRC3	1609.5	2.26571	0.411987	-5.49946	3.80958e-08	3.6494e-05
AKAP11	1175.07	-0.340935	0.235026	1.45063	0.146884	0.322608		AKAP11	1423.76	-0.12787	0.19433	0.658008	0.510533	0.696534
GLRX2	70.3769	0.528359	0.413458	-1.2779	0.201283	0.391235		GLRX2	66.9823	0.262336	0.233147	-1.1252	0.260506	0.468748
SNAPC1	145.873	0.44605	0.269296	-1.65636	0.0976492	0.251184		SNAPC1	145.386	0.267364	0.292758	-0.913258	0.361107	0.568419
DERA	186.338	0.439153	0.219931	-1.99677	0.0458497	0.154949		DERA	174.902	0.146528	0.175401	-0.83539	0.403498	0.607621
STRAP	975.44	0.273962	0.216295	-1.26661	0.205294	0.396597		STRAP	963.064	0.0698439	0.147366	-0.473947	0.635538	0.785289
ABCC2	28.976	0.20945	0.468352	-0.447206	0.654726	0.796885		ABCC2	29.6698	0.0717867	0.30532	-0.23512	0.814116	0.899959
DEF6	236.048	0.825579	0.557005	-1.48218	0.138294	0.311113		DEF6	288.965	1.01423	0.523687	-1.93672	0.0527798	0.191241
PLEKHO1	1539.29	-0.264231	0.443596	0.595656	0.551405	0.723794		PLEKHO1	1577.13	-0.406885	0.318307	1.27828	0.20115	0.406298
GCLM	168.451	0.181935	0.270068	-0.673663	0.500525	0.6833		GCLM	181.401	0.144238	0.271733	-0.530809	0.595551	0.758857
UBR2	642.978	-0.0335129	0.166963	0.20072	0.840917	0.916012		UBR2	748.062	0.0870819	0.14869	-0.58566	0.558104	0.732953
EHD2	2403.99	-0.425367	0.32805	1.29665	0.194751	0.383392		EHD2	2675.29	-0.392001	0.212516	1.84458	0.0650991	0.214583
DEPDC1	13.0019	1.94572	0.873765	-2.22682	0.0259593	0.107927		DEPDC1	11.3231	1.56467	0.76066	-2.05699	0.0396875	0.161129
CCDC28A	245.923	0.464112	0.316423	-1.46675	0.142445	0.316587		CCDC28A	225.255	0.121328	0.1737	-0.698489	0.484871	0.676151
RRAGD	242.615	-0.856527	0.334048	2.56409	0.0103448	0.0607179		RRAGD	315.095	-0.452514	0.300152	1.50762	0.131653	0.318354
HSF2	190.055	-0.403257	0.270973	1.48819	0.136702	0.308958		HSF2	207.418	-0.406572	0.210712	1.92952	0.0536669	0.192789
PHF20	631.055	-0.240635	0.163396	1.47271	0.14083	0.314398		PHF20	742.022	-0.0921916	0.18524	0.497688	0.618704	0.774594
HSD17B6	365.663	-2.01073	0.469922	4.27886	1.87849e-05	0.000966163		HSD17B6	410.043	-1.91914	0.589474	3.25568	0.00113122	0.0223764
NR1H3	288.213	0.234625	0.343312	-0.683416	0.494344	0.67797		NR1H3	341.482	0.38166	0.371882	-1.02629	0.304754	0.514374
TYMP	862.206	2.00978	0.562121	-3.57535	0.000349756	0.00662843		TYMP	1225.66	2.41122	0.650637	-3.70594	0.000210609	0.00852481
NCAPH2	316.081	-0.15413	0.270697	0.569382	0.569097	0.736552		NCAPH2	332.048	-0.239894	0.246043	0.975009	0.329556	0.53891
TOMM34	231.603	-0.130788	0.229159	0.57073	0.568183	0.735788		TOMM34	255.767	-0.117631	0.223911	0.525348	0.599341	0.761123
SEC63	1385.37	-0.0513157	0.150503	0.340962	0.733132	0.850554		SEC63	1519.84	-0.0489972	0.122374	0.400388	0.688871	0.82034
KPNA6	705.01	-0.354786	0.185912	1.90835	0.0563458	0.176327		KPNA6	832.342	-0.196098	0.120894	1.62206	0.10479	0.279317
VIM	19411.1	0.69128	0.259051	-2.6685	0.00761902	0.0499327		VIM	22114.5	0.758538	0.217821	-3.48239	0.000496966	0.0135651
RTEL1-TNFRSF6B	128.003	0.395043	0.423323	-0.933195	0.350719	0.551707		RTEL1-TNFRSF6B	149.767	0.511054	0.375751	-1.36009	0.173802	0.372788
FAS	378.626	1.08308	0.361961	-2.99227	0.00276912	0.0261156		FAS	386.341	0.95483	0.34546	-2.76394	0.00571081	0.0555449
RNASET2	616.677	0.622329	0.38096	-1.63358	0.102347	0.258867		RNASET2	723.293	0.74238	0.288535	-2.57293	0.0100843	0.0771625
CD44	3639.38	0.157171	0.27142	-0.579069	0.562543	0.732774		CD44	4226.87	0.270739	0.263819	-1.02623	0.304784	0.514374
KCNG1	27.2304	-0.64695	0.730312	0.885854	0.375696	0.575881		KCNG1	26.5009	-0.93838	0.491085	1.91083	0.0560266	0.197218
AGPAT4	167.793	0.486087	0.28363	-1.71381	0.0865641	0.232406		AGPAT4	176.928	0.408263	0.311809	-1.30934	0.190421	0.39261
SLAMF7	1262.52	3.92739	0.837231	-4.69092	2.71975e-06	0.000266056		SLAMF7	1201.39	3.71143	0.848868	-4.37222	1.22991e-05	0.00140307
BTN3A1	794.708	1.16751	0.331943	-3.51719	0.000436134	0.00770221		BTN3A1	881.503	1.18529	0.246307	-4.81222	1.49262e-06	0.000403927
MIPEP	104.903	-0.625699	0.290435	2.15435	0.0312124	0.121489		MIPEP	110.667	-0.705208	0.27614	2.55381	0.0106551	0.0796242
PRKCH	652.266	1.2884	0.407879	-3.15878	0.00158431	0.0180049		PRKCH	624.079	1.0516	0.37486	-2.80533	0.00502656	0.0515265
IFNGR1	1315.76	0.957137	0.29337	-3.26256	0.00110411	0.0141728		IFNGR1	1378.99	0.876287	0.287701	-3.04582	0.00232045	0.0343491
B4GALT7	210.555	0.0633473	0.235238	-0.26929	0.787707	0.88406		B4GALT7	225.539	0.0180821	0.208487	-0.0867303	0.930886	0.964186
SH2D2A	67.2603	2.56869	0.597897	-4.29621	1.73744e-05	0.00091243		SH2D2A	73.67	2.56161	0.663986	-3.85793	0.000114353	0.00573946
VRK2	233.989	0.255645	0.216679	-1.17983	0.238067	0.434646		VRK2	280.649	0.430253	0.287686	-1.49556	0.134767	0.322444
TNFRSF1B	1231.97	1.63257	0.4649	-3.51165	0.000445336	0.00776168		TNFRSF1B	1581.55	1.88211	0.449873	-4.18364	2.86881e-05	0.00242385
VEZT	639.094	-0.112045	0.144973	0.772871	0.439599	0.632165		VEZT	664.016	-0.220374	0.119555	1.84328	0.065288	0.214887
POU2F2	258.598	0.900376	0.539906	-1.66765	0.0953848	0.247561		POU2F2	280.309	0.879844	0.354415	-2.48253	0.0130453	0.0888111
BRD9	334.909	-0.242504	0.13161	1.8426	0.0653874	0.19386		BRD9	373.018	-0.205586	0.121315	1.69464	0.0901429	0.25682
SNX1	1700.28	-0.261214	0.124305	2.10139	0.0356068	0.132087		SNX1	1942.44	-0.173383	0.120157	1.44298	0.149027	0.34095
TBPL1	236.043	-0.16174	0.287415	0.562741	0.573611	0.73923		TBPL1	230.252	-0.407279	0.240155	1.6959	0.0899054	0.256517
ARNTL2	160.266	2.18955	0.492294	-4.44765	8.68157e-06	0.000586934		ARNTL2	165.213	2.08908	0.599089	-3.48709	0.000488304	0.0134522
BCLAF1	1642.73	0.133498	0.181512	-0.735475	0.46205	0.651074		BCLAF1	1942.96	0.28013	0.167753	-1.66989	0.0949413	0.264131
SLC39A9	662.129	0.349007	0.214527	-1.62687	0.103765	0.261326		SLC39A9	678.565	0.217159	0.193793	-1.12057	0.26247	0.470472
ANK1	31.6519	1.40921	0.317427	-4.43949	9.01728e-06	0.000597837		ANK1	36.1497	1.46272	0.421638	-3.46914	0.000522134	0.0140425
TFB1M	74.6559	-0.0541939	0.378014	0.143365	0.886002	0.941441		TFB1M	76.069	-0.189519	0.228158	0.830648	0.406173	0.610412
RABEP1	907.048	-0.0899346	0.136523	0.658749	0.510057	0.690229		RABEP1	997.967	-0.0828478	0.0899893	0.92064	0.357238	0.564759
HMGB3	104.041	0.234355	0.425754	-0.550448	0.582012	0.745321		HMGB3	97.49	-0.0841654	0.357215	0.235616	0.813731	0.899959
NUP160	547.776	0.282695	0.191345	-1.47741	0.139566	0.3128		NUP160	582.416	0.222356	0.210475	-1.05645	0.290765	0.500326
BAK1	242.379	0.771406	0.366514	-2.10471	0.0353166	0.131464		BAK1	242.503	0.605657	0.291061	-2.08086	0.0374469	0.156516
MUSK	27.8682	-0.202226	0.767232	0.263578	0.792105	0.886648		MUSK	48.0961	0.666926	0.789105	-0.845168	0.398017	0.602795
IKZF2	136.985	-0.310317	0.496995	0.624386	0.532374	0.708223		IKZF2	182.052	0.0822745	0.462234	-0.177993	0.858728	0.925905
GRN	2343.34	0.135287	0.279736	-0.483624	0.628652	0.780866		GRN	2931.93	0.387288	0.281231	-1.37711	0.168477	0.36597
FAM13B	1085.91	-0.624921	0.208326	2.99972	0.00270225	0.0256914		FAM13B	1202.3	-0.599261	0.227917	2.62929	0.00855637	0.0702407
ARHGAP31	797.898	1.03965	0.366272	-2.83847	0.00453303	0.035997		ARHGAP31	842.148	0.969943	0.281281	-3.4483	0.000564121	0.0147179
CENPQ	64.5008	0.619866	0.32668	-1.89747	0.0577657	0.17925		CENPQ	53.743	0.107007	0.26371	-0.405775	0.684908	0.817509
SARS	1373.91	-0.121822	0.214918	0.566828	0.570831	0.737592		SARS	1414.06	-0.252168	0.134057	1.88106	0.0599644	0.204225
RANBP3	656.854	-0.709234	0.214202	3.31105	0.000929461	0.0127068		RANBP3	758.685	-0.583576	0.236573	2.46679	0.013633	0.0909336
ARID4A	446.455	-0.180915	0.189616	0.954112	0.340027	0.541979		ARID4A	519.212	-0.0583612	0.188919	0.308922	0.757381	0.866926
TSSC1	101.787	0.438231	0.242532	-1.8069	0.0707786	0.203831		TSSC1	100.78	0.241973	0.174855	-1.38385	0.166406	0.363157
PNPLA6	581.161	-0.346693	0.155134	2.2348	0.0254306	0.106826		PNPLA6	690.508	-0.174329	0.168227	1.03627	0.300076	0.509421
IFT88	146.295	-0.164909	0.273101	0.60384	0.54595	0.719235		IFT88	148.012	-0.329602	0.285122	1.156	0.247681	0.455025
ALG1	251.224	0.130482	0.209578	-0.622593	0.533552	0.709412		ALG1	258.886	0.00517777	0.185666	-0.0278875	0.977752	0.989508
ZCCHC8	252.235	0.172624	0.154427	-1.11783	0.263639	0.462848		ZCCHC8	283.672	0.222033	0.114062	-1.94661	0.0515817	0.188535
ABCF2	489.076	-0.0141871	0.206111	0.0688323	0.945123	0.971297		ABCF2	536.365	-0.0133309	0.194718	0.0684628	0.945417	0.972687
CHPF2	608.91	0.494129	0.337629	-1.46353	0.143323	0.317761		CHPF2	685.267	0.538441	0.394967	-1.36326	0.172802	0.371673
LRRC7	35.7491	0.375988	0.632123	-0.594803	0.551975	0.724292		LRRC7	48.9891	0.792747	0.682417	-1.16168	0.245367	0.452808
FUT8	379.061	0.511418	0.333028	-1.53566	0.124621	0.291415		FUT8	355.893	0.214171	0.311038	-0.688569	0.491095	0.680583
UBA6	438.517	0.40757	0.212257	-1.92017	0.0548364	0.173756		UBA6	464.084	0.340181	0.198531	-1.71349	0.0866233	0.251857
GAB2	558.44	0.24555	0.304213	-0.807167	0.41957	0.614393		GAB2	659.663	0.384522	0.156537	-2.45643	0.0140324	0.0923419
ATP6V0A1	530.633	-0.20241	0.164282	1.23209	0.217915	0.411148		ATP6V0A1	658.641	0.0537366	0.127695	-0.420821	0.673886	0.809879
PIAS1	319.394	-0.262425	0.164366	1.59659	0.110357	0.270984		PIAS1	367.935	-0.156086	0.176822	0.882733	0.37738	0.583667
SLC4A7	544.85	0.506659	0.233886	-2.16626	0.0302911	0.119464		SLC4A7	703.617	0.804211	0.316673	-2.53957	0.011099	0.0813769
APBA2	86.012	0.332885	0.440184	-0.756242	0.449504	0.640812		APBA2	84.8341	0.123711	0.414789	-0.298251	0.765512	0.871572
UHRF1	23.2587	1.8631	0.737182	-2.52733	0.0114932	0.0649925		UHRF1	30.7427	2.15363	0.863015	-2.49547	0.0125789	0.0870901
MAP2K3	419.386	0.33112	0.366346	-0.903846	0.366077	0.566796		MAP2K3	524.13	0.57394	0.321549	-1.78492	0.0742736	0.23083
EFCAB1	51.5035	-0.0998288	0.779688	0.128037	0.89812	0.947498		EFCAB1	51.7649	-0.272083	0.649133	0.419149	0.675108	0.81096
TMSB10	7559.51	1.51169	0.317958	-4.75439	1.9905e-06	0.000213561		TMSB10	6427.89	1.08428	0.290238	-3.73583	0.000187098	0.00786684
ASTE1	101.359	0.351663	0.219463	-1.60238	0.109071	0.268951		ASTE1	105.242	0.251079	0.222843	-1.12671	0.259865	0.467971
RNF19A	994.882	-0.0501988	0.179283	0.279998	0.779479	0.878895		RNF19A	1125.41	0.0154269	0.147714	-0.104438	0.916822	0.956524
PEX3	179.531	0.246578	0.287435	-0.857856	0.390972	0.589159		PEX3	155.773	-0.214825	0.179196	1.19883	0.230596	0.437596
GABARAPL2	1038.83	0.575953	0.27664	-2.08196	0.0373461	0.136398		GABARAPL2	908.471	0.148664	0.157614	-0.943214	0.345572	0.554193
MYOC	223.559	-3.13064	0.685486	4.56704	4.94651e-06	0.000390168		MYOC	413.246	-1.08763	0.878791	1.23764	0.21585	0.421743
SH3YL1	244.3	-0.794052	0.239877	3.31025	0.000932132	0.012731		SH3YL1	259.026	-0.876924	0.238078	3.68335	0.000230186	0.00893947
FAM136A	285.268	-0.0654533	0.284722	0.229885	0.818181	0.901795		FAM136A	285.465	-0.25369	0.195593	1.29703	0.194621	0.397845
VCL	5495.94	-1.3197	0.406263	3.24839	0.0011606	0.0146311		VCL	6955.38	-0.9268	0.414283	2.23711	0.0252788	0.126219
DEPDC1B	10.824	2.06198	0.863661	-2.38749	0.0169638	0.0829121		DEPDC1B	11.2506	1.98008	0.911532	-2.17226	0.0298361	0.138234
DAPK2	63.0777	0.0223833	0.521429	-0.0429269	0.96576	0.982449		DAPK2	71.893	0.0979168	0.343245	-0.285268	0.775439	0.877215
NSMAF	488.124	-0.161385	0.18419	0.876186	0.380929	0.580513		NSMAF	528.09	-0.18673	0.133789	1.39571	0.162801	0.358873
ADSS	598.56	0.0347408	0.20988	-0.165527	0.868529	0.931097		ADSS	634.012	-0.0331926	0.19147	0.173356	0.862371	0.927562
STAP1	69.1565	3.09755	0.755387	-4.10061	4.12056e-05	0.00164131		STAP1	53.0819	2.54922	0.69395	-3.67349	0.000239258	0.00911639
TIMP2	8977.02	-0.258498	0.330879	0.781248	0.434657	0.62746		TIMP2	10509.7	-0.121184	0.24388	0.496898	0.619261	0.774929
RFC1	587.473	-0.381444	0.167292	2.2801	0.0226016	0.0992643		RFC1	682.215	-0.254511	0.133521	1.90614	0.056632	0.198306
TBC1D23	535.787	0.588128	0.252926	-2.3253	0.020056	0.0921782		TBC1D23	516.453	0.349327	0.180664	-1.93357	0.0531656	0.191909
CUL3	775.306	0.0811259	0.138619	-0.585246	0.558383	0.729337		CUL3	836.4	0.0496063	0.0996802	-0.497654	0.618728	0.774594
MYOM2	75.3116	1.00074	0.428458	-2.33567	0.0195082	0.0906416		MYOM2	73.0222	0.787221	0.383714	-2.05158	0.0402101	0.162221
OTC	2.99237	-1.23953	0.858451	1.44392	0.148761	0.325268		OTC	4.36307	-0.545416	0.967282	0.563864	0.572847	0.743929
CYP46A1	19.1554	-0.28462	0.406034	0.700976	0.483318	0.668655		CYP46A1	20.8126	-0.294651	0.331111	0.889885	0.373527	0.579803
ZZZ3	484.723	-0.207085	0.145131	1.42688	0.153614	0.33119		ZZZ3	511.15	-0.288692	0.168408	1.71425	0.0864836	0.251706
USP2	38.6543	0.0840343	0.261983	-0.320763	0.74839	0.86075		USP2	49.676	0.396264	0.257949	-1.53621	0.124487	0.307389
CASR	3.99044	-3.55061	1.15849	3.06487	0.00217763	0.0222172		CASR	4.07769	-4.29899	1.09788	3.91572	9.01333e-05	0.0049272
TUBG2	279.453	-1.08004	0.35607	3.03322	0.00241959	0.0238329		TUBG2	310.958	-1.0371	0.405886	2.55514	0.0106144	0.0794551
RPL26L1	137.24	0.700919	0.339831	-2.06255	0.0391555	0.140431		RPL26L1	120.745	0.297604	0.273331	-1.0888	0.276241	0.485594
FLT4	239.632	0.936594	0.476674	-1.96485	0.0494312	0.163022		FLT4	225.848	0.662467	0.340169	-1.94747	0.0514787	0.188325
NSUN2	521.494	0.147612	0.17221	-0.857164	0.391354	0.589246		NSUN2	591.91	0.215199	0.176553	-1.21889	0.222886	0.429401
FBXO42	306.715	-0.307264	0.10811	2.84215	0.00448097	0.0358119		FBXO42	348.03	-0.233211	0.137905	1.6911	0.0908176	0.257938
MFAP3	799.538	1.36592	0.37083	-3.68342	0.000230123	0.00508563		MFAP3	724.238	1.03829	0.378541	-2.74288	0.00609032	0.0577475
MRI1	203.155	-0.382027	0.227048	1.68258	0.0924558	0.242223		MRI1	223.303	-0.37589	0.168782	2.22707	0.0259425	0.128078
METTL1	85.1498	0.799853	0.357459	-2.23761	0.0252466	0.106292		METTL1	85.7172	0.647028	0.353913	-1.82821	0.0675174	0.218684
HOXC8	6.66601	2.30698	1.00333	-2.29934	0.0214858	0.0965918		HOXC8	3.29494	0.981487	0.901694	-1.08849	0.276378	0.48575
AGA	177.528	0.902866	0.386276	-2.33736	0.0194206	0.0903818		AGA	159.803	0.546652	0.247519	-2.20853	0.0272075	0.131008
PI4K2B	268.195	0.179426	0.248588	-0.72178	0.47043	0.658291		PI4K2B	264.817	-0.0315809	0.219974	0.143566	0.885843	0.939123
BOD1L1	861.416	-0.0832137	0.287804	0.289133	0.77248	0.87534		BOD1L1	1081.91	0.187622	0.19721	-0.951383	0.34141	0.550332
MAT2B	1117.72	0.433112	0.299396	-1.44662	0.148004	0.324143		MAT2B	1069.33	0.172808	0.191894	-0.900541	0.367832	0.575134
EDC4	526.829	-0.504514	0.160723	3.13902	0.00169512	0.018771		EDC4	670.784	-0.180859	0.144096	1.25513	0.209431	0.415292
TRIO	1015.18	-0.192308	0.299142	0.642865	0.520312	0.698566		TRIO	1224.64	0.00348471	0.201474	-0.0172961	0.9862	0.993958
VCAN	1954.81	1.91663	0.579367	-3.30814	0.000939169	0.0127497		VCAN	2209.03	1.96033	0.6656	-2.94522	0.0032273	0.0403503
CLEC16A	224.046	-0.0653229	0.246944	0.264525	0.791375	0.886447		CLEC16A	275.245	0.157222	0.14126	-1.11299	0.265711	0.47398
MSR1	520.767	2.05738	0.644292	-3.19325	0.00140681	0.0165924		MSR1	580.937	2.08103	0.638323	-3.26016	0.00111351	0.0223112
CDH1	199.675	-2.74815	0.912197	3.01267	0.00258961	0.0250848		CDH1	385.098	-0.82594	1.02914	0.80255	0.422235	0.623746
SKIV2L2	1064.83	0.0218753	0.149575	-0.14625	0.883724	0.940315		SKIV2L2	1130.49	-0.0453828	0.143788	0.315623	0.752288	0.863913
DNAH5	7.88094	-1.0753	0.677355	1.5875	0.112399	0.27411		DNAH5	9.67931	-0.808367	0.722859	1.11829	0.263443	0.471627
ZFYVE16	637.092	0.38052	0.256959	-1.48086	0.138644	0.311503		ZFYVE16	685.953	0.344065	0.239897	-1.43422	0.15151	0.34432
FAM65A	1014.47	-0.101539	0.233271	0.435281	0.663358	0.803421		FAM65A	1143.95	-0.0455472	0.11919	0.38214	0.702358	0.830746
C6	23.1809	-1.06699	0.54858	1.945	0.0517745	0.167837		C6	40.7712	0.00856779	0.678829	-0.0126214	0.98993	0.995505
RAI14	1068.37	0.654707	0.373983	-1.75064	0.0800087	0.220179		RAI14	950.557	0.266215	0.414268	-0.642615	0.520474	0.704571
SOX30	4.61386	-1.01776	0.640507	1.589	0.112061	0.273585		SOX30	5.94765	-0.591949	0.523035	1.13176	0.257736	0.465638
PNKP	169.263	0.221211	0.190419	-1.16171	0.245354	0.442701		PNKP	185.603	0.2257	0.202251	-1.11594	0.264448	0.472671
PHLPP2	200.938	-0.537161	0.266336	2.01686	0.0437102	0.150714		PHLPP2	262.157	-0.161617	0.143244	1.12826	0.259209	0.467282
SPDL1	72.1182	0.284634	0.283755	-1.0031	0.315815	0.518091		SPDL1	71.2152	0.0812236	0.322009	-0.25224	0.800855	0.892257
STAU2	353.773	0.0347989	0.161683	-0.215229	0.829589	0.908831		STAU2	343.733	-0.21285	0.166832	1.27584	0.202014	0.407287
PQLC2	82.808	0.2627	0.228563	-1.14936	0.250409	0.448571		PQLC2	94.0699	0.331188	0.233789	-1.41661	0.156597	0.351395
CTNS	151.583	-0.137505	0.195457	0.703503	0.481742	0.667244		CTNS	181.965	0.0445998	0.238415	-0.187068	0.851608	0.922014
RTN4R	12.3945	0.222732	0.43463	-0.512464	0.608326	0.764964		RTN4R	11.9145	-0.0622211	0.561012	0.110909	0.911689	0.953642
PHF23	363.756	0.113513	0.225896	-0.502501	0.615315	0.770582		PHF23	371.439	-0.0289713	0.200218	0.144699	0.884949	0.938852
INPP4A	713.159	-0.555395	0.233093	2.38272	0.0171853	0.0834832		INPP4A	879.482	-0.291064	0.185547	1.56868	0.116721	0.295952
RAB27B	69.02	-0.471261	0.546733	0.861958	0.388711	0.587437		RAB27B	91.6211	-0.0660212	0.598417	0.110327	0.91215	0.953927
PSMA4	894.673	0.530541	0.333547	-1.5906	0.111699	0.273052		PSMA4	847.885	0.25741	0.216175	-1.19075	0.233752	0.44071
MYO16	5.81031	0.28152	0.560096	-0.502629	0.615225	0.770518		MYO16	8.31207	0.773045	0.587418	-1.316	0.188173	0.389813
LSG1	357.914	-0.100121	0.14808	0.67613	0.498958	0.682094		LSG1	404.572	-0.0401904	0.14834	0.270934	0.786441	0.883797
PARP3	203.66	-0.645451	0.185672	3.47629	0.000508404	0.00852581		PARP3	237.422	-0.496839	0.180768	2.74848	0.00598718	0.0571367
TNC	2066.08	1.28138	0.707742	-1.81052	0.0702147	0.20275		TNC	3235.92	1.86108	0.915437	-2.033	0.0420527	0.166459
THAP3	303.756	-0.242357	0.268139	0.903851	0.366074	0.566796		THAP3	326.788	-0.278487	0.241418	1.15355	0.248686	0.456129
FAM65C	203.57	0.75793	0.427018	-1.77494	0.0759084	0.212488		FAM65C	218.883	0.715649	0.344704	-2.07613	0.0378824	0.157331
TDP1	127.345	0.432533	0.285126	-1.51699	0.129269	0.298576		TDP1	142.674	0.468417	0.244009	-1.91967	0.0548999	0.195404
AIFM2	193.012	-0.781876	0.231134	3.38279	0.000717541	0.0108151		AIFM2	235.043	-0.531688	0.248485	2.13972	0.0323771	0.144708
SPATA7	92.1621	-0.320943	0.286657	1.11961	0.262881	0.462127		SPATA7	93.0344	-0.487373	0.234706	2.07652	0.0378456	0.157269
MED17	299.709	0.201193	0.173733	-1.15806	0.246839	0.444377		MED17	314.128	0.113435	0.116191	-0.976284	0.328924	0.538314
RETSAT	399.398	-1.03276	0.391938	2.63501	0.00841345	0.05302		RETSAT	469.175	-0.853816	0.443186	1.92654	0.0540368	0.193573
CAPG	460.832	-0.0307297	0.556196	0.0552497	0.95594	0.977191		CAPG	608.224	0.331131	0.460358	-0.71929	0.471962	0.666328
AP2S1	420.041	0.673122	0.228991	-2.93951	0.00328729	0.0289758		AP2S1	396.347	0.395882	0.251308	-1.57528	0.115191	0.29421
TG	11.908	-1.64656	0.482462	3.41283	0.000642911	0.0100706		TG	17.8877	-0.755734	0.708477	1.0667	0.286106	0.496044
ADAM28	290.732	0.867908	0.682957	-1.27081	0.203797	0.394468		ADAM28	350.322	1.02574	0.743037	-1.38047	0.167442	0.36451
DCUN1D1	497.185	0.182972	0.207837	-0.880364	0.378662	0.578171		DCUN1D1	510.147	0.0543545	0.155535	-0.349469	0.726737	0.847115
PHF15	826.771	-0.375534	0.193345	1.9423	0.0521008	0.168513		PHF15	1018.84	-0.128039	0.159373	0.803395	0.421747	0.623477
LCP2	500.296	1.50401	0.581109	-2.58817	0.00964872	0.0579446		LCP2	622.558	1.70524	0.575303	-2.96408	0.00303592	0.039041
TRIT1	160.74	-0.371144	0.201125	1.84534	0.0649877	0.193163		TRIT1	171.934	-0.420511	0.180292	2.33239	0.01968	0.11068
ADRB1	12.47	-2.68727	0.802365	3.34918	0.0008105	0.0116782		ADRB1	19.822	-1.31908	0.993143	1.32819	0.184117	0.385179
CUL7	299.428	-0.619053	0.184953	3.34708	0.000816678	0.0117216		CUL7	353.725	-0.454608	0.121202	3.75084	0.000176244	0.00757584
CTNNA1	3314.18	-0.112607	0.184844	0.609201	0.542391	0.716501		CTNNA1	3509.48	-0.184157	0.160405	1.14808	0.250936	0.458249
PHKA2	218.13	-0.293352	0.162302	1.80745	0.0706922	0.203656		PHKA2	265.697	-0.0698361	0.135419	0.515704	0.606061	0.765794
CNTLN	180.8	0.0658094	0.215594	-0.305248	0.760178	0.867458		CNTLN	201.891	0.102417	0.221507	-0.462364	0.643821	0.790608
EPHA3	728.504	-0.0348849	0.30952	0.112706	0.910263	0.953875		EPHA3	1236.33	0.788554	0.57404	-1.37369	0.169538	0.36756
HSPA5	4690.17	0.89207	0.342761	-2.6026	0.00925201	0.0564458		HSPA5	4820.81	0.776076	0.340018	-2.28245	0.0224626	0.119079
DSG2	271.196	-2.0193	0.537254	3.75855	0.000170902	0.00415409		DSG2	345.015	-1.51699	0.614461	2.46882	0.0135559	0.0906899
GEMIN8	144.095	-0.248562	0.266264	0.933518	0.350553	0.551701		GEMIN8	143.243	-0.453963	0.199934	2.27057	0.0231731	0.121067
OFD1	265.674	0.0304751	0.214942	-0.141783	0.887252	0.941729		OFD1	284.436	-0.0164087	0.185799	0.0883141	0.929627	0.96329
GPM6B	875.754	1.63592	0.620854	-2.63496	0.00841481	0.05302		GPM6B	602.809	0.849889	0.349816	-2.42953	0.0151184	0.0959725
PREX2	541.41	0.379721	0.510017	-0.744527	0.456558	0.646313		PREX2	546.943	0.2175	0.417206	-0.521325	0.60214	0.763232
WDR37	279.139	0.319488	0.295587	-1.08086	0.279759	0.479629		WDR37	325.572	0.431387	0.230983	-1.86761	0.0618159	0.208135
YTHDC2	391.503	0.241987	0.203085	-1.19156	0.233435	0.429111		YTHDC2	456.517	0.35913	0.193167	-1.85917	0.063003	0.210327
CTPS2	189.034	-0.553759	0.242264	2.28577	0.0222675	0.0986176		CTPS2	203.714	-0.587982	0.299217	1.96507	0.0494058	0.18341
ATP6V1H	412.224	-0.272473	0.300816	0.905781	0.365052	0.566053		ATP6V1H	424.599	-0.403845	0.203824	1.98134	0.0475532	0.178775
POLR2B	1130.16	0.0331867	0.159142	-0.208535	0.834811	0.911949		POLR2B	1213.71	-0.00674076	0.136494	0.0493848	0.960613	0.980261
FAM214A	536.193	0.0305771	0.283352	-0.107912	0.914066	0.955716		FAM214A	598.88	0.0698505	0.220463	-0.316835	0.751369	0.863336
ARAP2	265.264	1.14483	0.553145	-2.06968	0.0384827	0.13895		ARAP2	333.279	1.36915	0.486895	-2.812	0.00492342	0.0509036
TPR	1474.2	-0.198779	0.205208	0.968671	0.332709	0.534585		TPR	1786.35	0.00676376	0.179283	-0.0377268	0.969906	0.985633
CP	285.839	0.787277	0.486889	-1.61695	0.105888	0.264715		CP	375.135	1.09532	0.583053	-1.87859	0.0603005	0.204938
KIAA0556	200.004	-0.538789	0.228923	2.35358	0.0185936	0.0878251		KIAA0556	255.38	-0.209011	0.151225	1.38212	0.166934	0.363805
DTNBP1	168.661	-0.0351314	0.338553	0.103769	0.917352	0.957562		DTNBP1	155.755	-0.391604	0.2586	1.51432	0.129944	0.315453
XK	74.1281	-1.13153	0.637364	1.77533	0.0758438	0.212367		XK	89.0283	-0.883638	0.701583	1.25949	0.207852	0.413904
ANO2	30.1051	0.977338	0.485133	-2.01458	0.0439492	0.151163		ANO2	28.3431	0.691601	0.357301	-1.93563	0.0529136	0.191485
C12orf4	228.301	0.458066	0.219093	-2.09074	0.0365513	0.134465		C12orf4	225.782	0.262878	0.1768	-1.48687	0.13705	0.325614
SCML1	173.6	0.473747	0.164382	-2.88198	0.0039518	0.0328592		SCML1	190.547	0.476999	0.246134	-1.93796	0.0526282	0.190864
WWC3	665.63	-0.161711	0.205192	0.788095	0.430641	0.623376		WWC3	790.321	0.00284022	0.133798	-0.0212276	0.983064	0.992537
ARHGAP6	369.093	-0.810219	0.327745	2.4721	0.0134321	0.0719215		ARHGAP6	409.734	-0.778895	0.265496	2.93373	0.00334915	0.0412278
FAM184B	122.111	-0.494473	0.245577	2.01351	0.0440605	0.151442		FAM184B	149.336	-0.252583	0.195285	1.29341	0.19587	0.399498
MAP4	3627.92	-0.644027	0.259532	2.48149	0.0130834	0.070642		MAP4	4141.08	-0.549078	0.210343	2.6104	0.00904368	0.0723963
GOPC	627.292	-0.0696307	0.148756	0.468088	0.639722	0.787569		GOPC	695.721	-0.0454618	0.161025	0.282328	0.777692	0.87843
USP28	292.569	-0.453981	0.145472	3.12074	0.00180396	0.0196399		USP28	339.849	-0.32137	0.15444	2.08088	0.0374451	0.156516
HDAC9	367.747	0.907127	0.25089	-3.61564	0.000299602	0.00608321		HDAC9	352.539	0.671181	0.278847	-2.40699	0.0160848	0.09945
TSPAN17	294.805	0.321856	0.140361	-2.29306	0.0218445	0.0976105		TSPAN17	306.908	0.221108	0.177787	-1.24367	0.213623	0.419149
NOP16	223.647	0.307076	0.359084	-0.855165	0.39246	0.590307		NOP16	229.848	0.185296	0.294997	-0.628128	0.52992	0.712658
CC2D2A	413.271	-0.766874	0.361136	2.12351	0.0337114	0.127583		CC2D2A	480.442	-0.624096	0.392044	1.5919	0.111406	0.288628
RRM2B	475.676	0.343445	0.174474	-1.96846	0.0490156	0.162122		RRM2B	489.46	0.222091	0.150188	-1.47875	0.139206	0.328686
ZNF800	259.166	0.405465	0.263396	-1.53937	0.123714	0.290211		ZNF800	299.632	0.501535	0.213541	-2.34866	0.0188409	0.108261
TNFRSF17	65.3348	3.62455	0.974096	-3.72093	0.000198487	0.0046149		TNFRSF17	107.595	4.22467	1.10369	-3.82778	0.000129303	0.00623396
SNX29	432.96	-0.13509	0.225566	0.598894	0.549244	0.722001		SNX29	538.172	0.119584	0.151025	-0.791815	0.428469	0.629345
LMO3	838.897	-1.38272	0.658545	2.09965	0.0357594	0.132352		LMO3	1060.79	-0.980723	0.735695	1.33306	0.182513	0.383569
MRPS10	453.342	0.25448	0.219168	-1.16112	0.245592	0.442811		MRPS10	437.034	0.00385958	0.1709	-0.0225839	0.981982	0.991841
RSF1	708.212	-0.250644	0.20761	1.20728	0.227325	0.421803		RSF1	822.624	-0.128956	0.162263	0.794732	0.42677	0.627674
VPS13D	1082.26	-0.313792	0.286873	1.09384	0.274026	0.473501		VPS13D	1347.53	-0.0464584	0.158202	0.293665	0.769014	0.87336
CELF2	1067.42	-0.302783	0.284007	1.06611	0.286374	0.486828		CELF2	1393.88	0.0611982	0.223176	-0.274215	0.783919	0.882524
FAM120A	1811.38	-0.178381	0.155155	1.1497	0.25027	0.448409		FAM120A	2105.58	-0.0574741	0.127201	0.451835	0.651388	0.79582
R3HDM1	285.96	-0.108048	0.177358	0.609211	0.542384	0.716501		R3HDM1	309.797	-0.131224	0.121736	1.07794	0.281061	0.490849
COL9A2	123.82	-2.18189	0.382959	5.69746	1.21606e-08	5.5154e-06		COL9A2	169.052	-1.42278	0.472436	3.01158	0.0025989	0.0362935
KITLG	1134.36	-0.105103	0.343531	0.305948	0.759644	0.86718		KITLG	1171.87	-0.230979	0.278709	0.828748	0.407247	0.611284
ERCC8	65.735	0.108785	0.211559	-0.514205	0.607108	0.764397		ERCC8	65.1634	-0.0825609	0.21344	0.386811	0.698896	0.828064
ADAMTS6	85.1812	0.236042	0.324711	-0.72693	0.467269	0.655413		ADAMTS6	94.4265	0.255028	0.309287	-0.824569	0.409616	0.613296
H6PD	1543.46	-0.0472124	0.389186	0.121311	0.903445	0.949977		H6PD	1850.69	0.128751	0.299074	-0.430499	0.666833	0.805541
VAMP3	1328.01	-0.0483343	0.114222	0.423161	0.672178	0.81051		VAMP3	1385.01	-0.152243	0.0682987	2.22908	0.0258088	0.127723
PER3	563.816	-2.47699	0.335475	7.38353	1.54149e-13	4.39457e-10		PER3	725.099	-1.83532	0.515818	3.55807	0.000373591	0.0115623
UTS2	74.4507	-1.95685	0.500203	3.91211	9.14914e-05	0.00275801		UTS2	90.8832	-1.58921	0.355044	4.47609	7.60208e-06	0.00101954
TNFRSF9	15.9435	2.86835	1.06497	-2.69337	0.00707333	0.0477683		TNFRSF9	22.7518	3.25724	0.948337	-3.43468	0.00059325	0.0150998
EPN3	28.2958	-3.44314	1.18016	2.91752	0.00352827	0.0304542		EPN3	32.0233	-3.21954	1.10047	2.9256	0.00343798	0.0417896
SRD5A2	20.8846	-1.17349	1.95903	0.599019	0.54916	0.72194		SRD5A2	22.0227	-1.29124	1.57633	0.819145	0.412704	0.615856
LTBP1	2316.36	-0.618557	0.300877	2.05585	0.0397971	0.142046		LTBP1	2498.67	-0.658651	0.272353	2.41837	0.0155904	0.0980404
RCN1	2027.69	0.206686	0.272781	-0.757698	0.448632	0.639918		RCN1	2026.69	0.0196599	0.328416	-0.0598628	0.952265	0.976735
ELN	1053.89	-0.170793	0.456233	0.374355	0.70814	0.834333		ELN	1190.43	-0.114526	0.458644	0.249706	0.802814	0.893363
RFC2	178.259	0.450243	0.276884	-1.62611	0.103927	0.261468		RFC2	167.987	0.165371	0.156685	-1.05544	0.291226	0.500936
ARID1B	950.18	-0.419995	0.177675	2.36384	0.0180867	0.0863903		ARID1B	1131.88	-0.240471	0.136375	1.76331	0.0778486	0.237033
CLPTM1L	898.842	0.56684	0.349104	-1.6237	0.10444	0.262329		CLPTM1L	948.147	0.495271	0.262082	-1.88976	0.0587905	0.202164
NEDD4L	304.355	-1.63086	0.322514	5.0567	4.26572e-07	6.81014e-05		NEDD4L	383.862	-1.21599	0.344675	3.52792	0.000418839	0.0123251
FOXP3	57.0544	2.81243	0.839281	-3.351	0.000805197	0.0116102		FOXP3	82.3845	3.22052	0.728527	-4.42059	9.84321e-06	0.00120095
PPP1R3F	84.2621	-0.892808	0.257155	3.47186	0.000516865	0.00860396		PPP1R3F	99.3416	-0.715228	0.331515	2.15745	0.0309704	0.14137
HEXB	1405.18	0.433832	0.286487	-1.51432	0.129945	0.29941		HEXB	1397.77	0.247775	0.229099	-1.08152	0.279467	0.48936
PTCD2	60.2034	-0.543764	0.271667	2.00158	0.0453298	0.153713		PTCD2	69.8196	-0.401815	0.18648	2.15474	0.0311821	0.141877
KIAA2022	27.5968	-1.28013	0.568128	2.25324	0.0242441	0.103824		KIAA2022	39.2687	-0.609566	0.450162	1.35411	0.175703	0.375094
JKAMP	375.765	0.605123	0.240102	-2.52027	0.0117264	0.065739		JKAMP	357.109	0.336723	0.214556	-1.56939	0.116557	0.29579
DKK3	2000.72	-0.168275	0.460116	0.365723	0.714572	0.837591		DKK3	2043.66	-0.323032	0.370337	0.872266	0.383064	0.589241
ARHGEF5	110.446	-0.930285	0.60089	1.54818	0.121579	0.287197		ARHGEF5	146.679	-0.480461	0.563131	0.853196	0.39355	0.598923
NFE2L3	185.73	1.90786	0.40066	-4.76179	1.91883e-06	0.000209246		NFE2L3	214.936	1.98888	0.422794	-4.70414	2.54939e-06	0.000551462
MCUR1	264.938	0.152739	0.173642	-0.879623	0.379064	0.578557		MCUR1	267.255	-0.0110196	0.121961	0.0903537	0.928006	0.962503
LIMA1	1592.24	0.2658	0.300388	-0.884856	0.376234	0.576263		LIMA1	1660.27	0.16591	0.356742	-0.465069	0.641882	0.789432
LETMD1	436.003	-0.421274	0.213863	1.96983	0.048858	0.161793		LETMD1	490.407	-0.362008	0.200796	1.80286	0.0714102	0.225484
SLC4A8	11.8281	0.492662	0.646111	-0.762503	0.44576	0.63722		SLC4A8	18.2625	1.09187	0.590687	-1.84847	0.0645338	0.213314
LAMC3	801.361	-1.15545	0.58009	1.99184	0.0463886	0.156031		LAMC3	940.679	-0.983261	0.465949	2.11023	0.0348384	0.150364
PTGER3	240.229	-0.817155	0.432255	1.89044	0.0586985	0.180909		PTGER3	290.945	-0.574174	0.496994	1.15529	0.24797	0.455271
TNIP3	23.7649	3.34245	0.919725	-3.63418	0.000278865	0.0057558		TNIP3	22.3722	3.11097	1.03931	-2.99331	0.00275971	0.037335
MAPK9	557.996	-0.497643	0.201909	2.46469	0.013713	0.072878		MAPK9	602.25	-0.528929	0.198261	2.66785	0.00763394	0.065601
COL23A1	72.7005	1.85226	0.666227	-2.78022	0.00543214	0.0402535		COL23A1	42.0798	0.765478	0.576875	-1.32694	0.184529	0.38576
BCAR1	608.269	0.185767	0.29624	-0.627084	0.530604	0.707119		BCAR1	640.437	0.104096	0.268495	-0.387701	0.698237	0.827536
FAM160A2	307.053	-0.11085	0.17903	0.61917	0.535804	0.711269		FAM160A2	350.444	-0.0344232	0.118697	0.290009	0.77181	0.874732
HERPUD1	3152.76	1.91875	0.590977	-3.24674	0.00116737	0.0146691		HERPUD1	3027.92	1.70421	0.476095	-3.57955	0.000344184	0.011079
HOMER3	226.706	-0.076781	0.187403	0.40971	0.682019	0.81708		HOMER3	240.507	-0.1422	0.166025	0.856501	0.391721	0.597044
RAD51	11.9798	0.973176	0.522365	-1.86302	0.0624598	0.18856		RAD51	12.6792	0.91493	0.657353	-1.39184	0.163971	0.360402
POLQ	10.7783	1.39736	0.734849	-1.90156	0.0572286	0.178128		POLQ	13.5721	1.63159	0.921661	-1.77027	0.0766821	0.235298
PIK3CB	329.564	-0.190031	0.152661	1.24479	0.213207	0.405834		PIK3CB	376.172	-0.103797	0.135841	0.764105	0.444804	0.643241
CYBA	1279.09	1.56981	0.571214	-2.7482	0.00599231	0.0430308		CYBA	1143.82	1.22681	0.511542	-2.39826	0.0164733	0.100973
THOC3	168.464	0.336205	0.23025	-1.46018	0.144242	0.319123		THOC3	186.21	0.347141	0.18246	-1.90256	0.0570986	0.199016
HEBP2	656.93	-0.0939323	0.350025	0.268359	0.788423	0.884466		HEBP2	637.917	-0.347739	0.241888	1.4376	0.150546	0.342856
MPHOSPH9	152.704	0.13311	0.317333	-0.419465	0.674877	0.812333		MPHOSPH9	176.536	0.23545	0.211879	-1.11125	0.266462	0.474919
PLEKHA5	852.046	-1.09194	0.334069	3.2686	0.00108081	0.0139915		PLEKHA5	1018.67	-0.867145	0.400085	2.1674	0.0302041	0.139162
PRSS8	11.2141	-1.96091	1.17824	1.66427	0.0960577	0.248403		PRSS8	14.736	-1.3698	1.023	1.33901	0.180567	0.381354
SIKE1	457.81	0.234611	0.172668	-1.35874	0.17423	0.358372		SIKE1	452.214	0.0268991	0.158521	-0.169688	0.865255	0.928752
RRP12	170.93	0.280851	0.365085	-0.769275	0.44173	0.634047		RRP12	208.996	0.485135	0.324615	-1.4945	0.135046	0.322842
FNIP2	514.222	0.379266	0.288648	-1.31394	0.188867	0.376625		FNIP2	649.593	0.640399	0.279637	-2.29011	0.0220149	0.118037
MSMO1	231.912	0.62117	0.259448	-2.3942	0.0166566	0.0820762		MSMO1	206.309	0.227883	0.233518	-0.975872	0.329128	0.538474
TTC17	764.094	-0.0141346	0.202048	0.0699565	0.944228	0.970915		TTC17	874.942	0.0707574	0.159508	-0.443597	0.657334	0.799684
FSTL4	27.0264	-4.05363	0.950042	4.26679	1.98302e-05	0.000994299		FSTL4	36.7167	-2.55747	1.18711	2.15437	0.0312115	0.141877
FOXN3	2129.54	-0.545223	0.245146	2.22407	0.0261438	0.108338		FOXN3	2615.03	-0.291775	0.199834	1.46009	0.144266	0.334959
METTL24	22.4589	-0.54048	0.42989	1.25725	0.208662	0.400429		METTL24	27.8291	-0.256837	0.531414	0.483308	0.628877	0.780982
AKR7A2	365.337	-0.192013	0.243834	0.787475	0.431004	0.623618		AKR7A2	374.248	-0.333417	0.209126	1.59433	0.110861	0.288176
MRTO4	288.702	0.54773	0.295667	-1.85253	0.0639504	0.190933		MRTO4	273.371	0.272915	0.258713	-1.05489	0.291474	0.501161
NNAT	168.213	-1.13979	0.911649	1.25026	0.211206	0.403371		NNAT	218.465	-0.705111	0.893505	0.789151	0.430024	0.630984
USE1	151.736	0.102764	0.290613	-0.353612	0.72363	0.844291		USE1	151.359	-0.0796891	0.21804	0.365479	0.714754	0.838946
MCF2L2	80.4273	0.811078	0.440698	-1.84044	0.0657035	0.194306		MCF2L2	86.0109	0.760636	0.564536	-1.34737	0.177862	0.377711
NRIP2	152.652	1.005	0.46488	-2.16184	0.0306302	0.120247		NRIP2	152.41	0.836007	0.39811	-2.09994	0.0357344	0.152561
LAMA3	367.085	-0.00267218	0.434072	0.00615607	0.995088	0.997541		LAMA3	405.836	0.0136699	0.384903	-0.0355153	0.971669	0.98623
AP5M1	331.914	0.245366	0.197841	-1.24022	0.214894	0.407704		AP5M1	353.132	0.186617	0.172525	-1.08168	0.279394	0.489297
ANAPC4	306.879	-0.328027	0.232577	1.4104	0.158421	0.338015		ANAPC4	333.332	-0.341564	0.190443	1.79353	0.0728885	0.228005
KCNQ1	87.3915	-0.63809	0.454488	1.40398	0.160326	0.340166		KCNQ1	104.269	-0.449404	0.43978	1.02188	0.306836	0.516364
TRAPPC3	537.413	0.109845	0.33204	-0.33082	0.740781	0.855895		TRAPPC3	495.049	-0.243827	0.177742	1.3718	0.170125	0.368318
THRAP3	1340.56	-0.10697	0.134427	0.795748	0.426178	0.61977		THRAP3	1569.24	0.0267638	0.0856341	-0.312537	0.754632	0.865307
PHPT1	420.612	0.412424	0.34038	-1.21166	0.225644	0.420452		PHPT1	398.18	0.130581	0.224328	-0.582099	0.5605	0.735236
ENTPD2	29.373	0.49724	0.762357	-0.652241	0.514246	0.693275		ENTPD2	30.1337	0.376049	0.570929	-0.658661	0.510113	0.696281
LY75	316.714	1.35618	0.642022	-2.11236	0.0346559	0.129877		LY75	440.148	1.73869	0.637497	-2.72738	0.00638402	0.0591831
ARID4B	713.883	0.210502	0.179093	-1.17538	0.239842	0.436666		ARID4B	810.895	0.27763	0.17224	-1.61188	0.106988	0.282403
OPN3	129.173	1.01168	0.429398	-2.35604	0.0184708	0.0876076		OPN3	133.541	0.903198	0.437311	-2.06534	0.0388904	0.159208
SDCCAG8	249.15	0.0944313	0.170808	-0.55285	0.580366	0.743901		SDCCAG8	247.327	-0.103936	0.145459	0.714543	0.474892	0.668023
PTPRN	73.0932	7.11252	1.67999	-4.23368	2.299e-05	0.00109758		PTPRN	11.8256	4.30881	1.434	-3.00474	0.00265806	0.0367254
HHAT	74.9691	-0.399969	0.457617	0.874025	0.382104	0.581638		HHAT	78.2997	-0.517296	0.462614	1.1182	0.263481	0.471653
KIF1B	948.386	-0.479033	0.275714	1.73743	0.0823122	0.224458		KIF1B	1172.32	-0.21486	0.261565	0.821441	0.411395	0.614907
FOXC1	154.449	0.79735	0.441162	-1.80739	0.070702	0.203656		FOXC1	185.469	0.951338	0.432523	-2.19951	0.0278416	0.132836
TBC1D22A	215.804	0.0898928	0.128909	-0.697336	0.485592	0.6707		TBC1D22A	229.103	0.0186913	0.160929	-0.116146	0.907537	0.951845
SYNE2	1517.67	0.503179	0.401449	-1.25341	0.210058	0.402064		SYNE2	1914.78	0.756188	0.278062	-2.71949	0.00653818	0.0601686
PLEKHH1	66.8165	-1.84862	0.41597	4.44413	8.825e-06	0.000589003		PLEKHH1	75.1535	-1.76256	0.406747	4.3333	1.46888e-05	0.00155442
ATP9A	702.486	-1.13331	0.280455	4.04096	5.32325e-05	0.00195243		ATP9A	917.897	-0.688005	0.308764	2.22825	0.0258636	0.127838
CHRDL2	852.17	2.07054	0.783075	-2.64411	0.0081905	0.0523039		CHRDL2	443.836	0.834991	0.698476	-1.19545	0.231912	0.439084
FAM168A	879.156	-0.642826	0.303901	2.11525	0.0344087	0.129339		FAM168A	1034.03	-0.480568	0.23531	2.04228	0.0411242	0.164518
RELT	105.339	1.77733	0.544387	-3.26483	0.00109529	0.0141274		RELT	140.303	2.08187	0.543379	-3.83134	0.000127446	0.00616308
GALC	411.146	0.416929	0.257485	-1.61923	0.105397	0.263972		GALC	450.473	0.413902	0.261639	-1.58196	0.113658	0.291865
NOP58	516.577	0.639954	0.322698	-1.98314	0.0473522	0.158524		NOP58	524.779	0.500617	0.209714	-2.38714	0.0169798	0.102917
SZRD1	1718.4	0.00755378	0.113894	-0.0663228	0.947121	0.972461		SZRD1	1830.64	-0.0502664	0.0979731	0.513064	0.607907	0.767325
KCNH2	355.651	-1.7289	0.546019	3.16637	0.00154354	0.0176638		KCNH2	470.883	-1.15498	0.608941	1.8967	0.0578679	0.20055
CUL1	923.812	-0.180992	0.213404	0.848116	0.396373	0.5935		CUL1	1017.33	-0.168806	0.173275	0.974206	0.329954	0.539299
FAM114A2	338.362	0.53036	0.19742	-2.68645	0.00722154	0.0484251		FAM114A2	317.465	0.236153	0.152696	-1.54655	0.121971	0.303937
CYFIP2	462.233	0.398691	0.320503	-1.24395	0.213517	0.406114		CYFIP2	528.064	0.474499	0.220767	-2.14932	0.0316094	0.142928
TAB2	1445.5	-0.251931	0.104241	2.41682	0.0156567	0.0789203		TAB2	1559.97	-0.285268	0.106351	2.68232	0.00731129	0.0640136
GINM1	815.969	0.103218	0.215237	-0.479555	0.631544	0.782607		GINM1	786.642	-0.157271	0.1342	1.17192	0.24123	0.448417
EIF2AK2	880.183	-0.060123	0.259728	0.231485	0.816938	0.900957		EIF2AK2	984.273	-0.0212027	0.197366	0.107428	0.914449	0.955053
USP36	592.227	0.0622333	0.188243	-0.330602	0.740945	0.855993		USP36	779.011	0.413388	0.18013	-2.29495	0.0217362	0.117092
KMT2C	1237.36	-0.182245	0.288522	0.631652	0.527614	0.704987		KMT2C	1684.09	0.252027	0.238368	-1.0573	0.290375	0.500041
MCOLN3	27.9427	-1.14748	0.886117	1.29496	0.195335	0.383986		MCOLN3	27.1744	-1.51506	0.727432	2.08275	0.0372739	0.156216
CCDC85A	45.3633	0.349219	0.439181	-0.795159	0.426521	0.620066		CCDC85A	46.9203	0.232006	0.375457	-0.617928	0.536623	0.717387
PUM2	1804.53	-0.319294	0.144019	2.21703	0.0266213	0.109764		PUM2	2112.98	-0.177613	0.139391	1.2742	0.202591	0.408037
MRPL43	549.57	-0.0889846	0.336432	0.264495	0.791398	0.886447		MRPL43	511.718	-0.434894	0.223782	1.94338	0.0519701	0.189296
ITIH4	52.6153	-0.211008	0.320172	0.659044	0.509867	0.690152		ITIH4	72.2501	0.248952	0.316397	-0.786833	0.43138	0.632197
ITIH1	3.03997	1.36974	1.03147	-1.32795	0.184196	0.370509		ITIH1	4.47794	1.81829	0.964028	-1.88614	0.0592764	0.202854
C4orf27	258.19	0.431391	0.396007	-1.08935	0.275999	0.475264		C4orf27	212.445	-0.126165	0.202134	0.624166	0.532519	0.714218
ZFR	1237.97	-0.212654	0.159907	1.32986	0.183563	0.369764		ZFR	1385.89	-0.166103	0.154798	1.07303	0.283258	0.493061
ZNF280C	56.9777	-0.151798	0.178748	0.849232	0.395752	0.593049		ZNF280C	66.8627	-0.0212222	0.179503	0.118228	0.905887	0.950933
NPFFR2	17.0961	-0.120626	0.651973	0.185016	0.853216	0.922461		NPFFR2	21.0682	0.0932636	0.831932	-0.112105	0.91074	0.952947
PHF21B	3.49212	-1.37744	0.847774	1.62477	0.104212	0.261955		PHF21B	4.68106	-0.839882	0.661011	1.2706	0.20387	0.4096
TRAF1	363.697	0.668047	0.356833	-1.87215	0.0611854	0.186045		TRAF1	524.451	1.14621	0.364018	-3.14877	0.00163958	0.0282109
RC3H2	772.65	0.191416	0.263686	-0.725926	0.467884	0.655945		RC3H2	879.75	0.263299	0.19984	-1.31755	0.187656	0.389242
PCGF2	402.809	0.075567	0.241497	-0.312911	0.754348	0.864411		PCGF2	381.711	-0.22654	0.169774	1.33437	0.182084	0.383037
IL17RB	14.0115	0.0201353	0.348156	-0.0578341	0.953881	0.975958		IL17RB	16.8587	0.201137	0.365575	-0.550194	0.582187	0.750609
TRAF3IP2	284.288	0.271309	0.189015	-1.43538	0.151179	0.328118		TRAF3IP2	333.437	0.396447	0.316368	-1.25312	0.210162	0.415878
GYG2	91.1899	-0.605582	0.44426	1.36313	0.172843	0.356402		GYG2	116.495	-0.261215	0.560139	0.46634	0.640972	0.788893
DCBLD2	492.089	-0.431432	0.335742	1.28501	0.198789	0.388241		DCBLD2	504.892	-0.580164	0.230226	2.51997	0.0117364	0.0836498
SERPINB3	7.98027	4.43763	1.67415	-2.65068	0.00803293	0.0518393		SERPINB3	34.0206	6.42525	1.76316	-3.64417	0.000268252	0.00967102
SOAT1	504.489	0.464152	0.293837	-1.57962	0.114193	0.276895		SOAT1	578.903	0.546168	0.318464	-1.71501	0.086344	0.251409
PKP2	31.5569	-0.908346	0.612073	1.48405	0.137796	0.310373		PKP2	39.266	-0.608076	0.687735	0.884171	0.376604	0.582915
GDI2	2227.46	0.34713	0.177672	-1.95377	0.0507286	0.16574		GDI2	2216.48	0.159657	0.111153	-1.43638	0.150895	0.343272
PRDM1	645.613	1.45626	0.784302	-1.85676	0.0633456	0.18998		PRDM1	1124.63	2.19244	0.92411	-2.37249	0.0176688	0.10513
ATG5	449.655	0.0837171	0.264082	-0.317011	0.751235	0.862481		ATG5	417.033	-0.256738	0.15281	1.68011	0.0929351	0.261516
TMCC3	474.364	0.483591	0.280189	-1.72595	0.0843571	0.228262		TMCC3	480.799	0.337278	0.219604	-1.53585	0.124576	0.307496
PITHD1	460.895	-0.130978	0.199428	0.65677	0.511329	0.691355		PITHD1	482.217	-0.22449	0.137631	1.6311	0.10287	0.276624
MTA3	375.212	-0.775967	0.257155	3.01751	0.0025486	0.0247855		MTA3	421.319	-0.71463	0.325208	2.19746	0.0279879	0.133168
USP13	253.026	-0.481948	0.257672	1.87039	0.0614295	0.18653		USP13	288.803	-0.390803	0.187481	2.08449	0.0371159	0.155749
ATP11B	857.618	0.1772	0.238036	-0.744422	0.456621	0.646357		ATP11B	971.526	0.239715	0.184883	-1.29658	0.194777	0.398043
LAMC2	83.3453	0.505773	0.657562	-0.769164	0.441796	0.634093		LAMC2	83.6562	0.337839	0.641479	-0.526657	0.598432	0.760496
CDK14	349.96	0.53541	0.203548	-2.63039	0.00852872	0.0534713		CDK14	367.527	0.459286	0.163725	-2.80523	0.00502805	0.0515265
SEC61A1	2564.73	0.497428	0.279747	-1.77814	0.0753813	0.211513		SEC61A1	2761.58	0.462095	0.275741	-1.67583	0.0937709	0.262623
PPP1R12A	2593.71	-0.741363	0.419589	1.76688	0.0772485	0.214973		PPP1R12A	3109.26	-0.526906	0.442088	1.19186	0.233317	0.440138
RASGRF1	16.7378	1.66904	0.711185	-2.34685	0.018933	0.0888587		RASGRF1	26.4779	2.2329	0.609348	-3.66441	0.000247908	0.00916759
CROCC	325.321	-0.736493	0.345633	2.13085	0.0331012	0.126376		CROCC	391.729	-0.516734	0.25716	2.00939	0.0444959	0.171984
POLR3E	343.044	-0.289814	0.193797	1.49545	0.134797	0.306379		POLR3E	401.595	-0.148531	0.170753	0.869862	0.384376	0.590447
ATP2B4	4614.6	-0.960915	0.401421	2.39378	0.0166755	0.0820762		ATP2B4	5742.69	-0.645758	0.402093	1.60599	0.108275	0.284246
ZC3H11A	1858.53	0.237057	0.222786	-1.06406	0.287303	0.487842		ZC3H11A	2151.95	0.340383	0.132275	-2.57331	0.0100732	0.0771625
RIOK2	279.835	0.333485	0.202912	-1.6435	0.10028	0.255352		RIOK2	278.998	0.151779	0.140993	-1.0765	0.281704	0.491547
YIPF1	260.766	0.687861	0.360893	-1.906	0.0566508	0.177031		YIPF1	229.825	0.281293	0.243188	-1.15669	0.2474	0.454931
NDC1	204.011	0.309752	0.221613	-1.39771	0.162199	0.342342		NDC1	214.71	0.227916	0.216627	-1.05211	0.292748	0.502677
DGKG	150.794	-0.931931	0.463594	2.01023	0.0444066	0.151925		DGKG	199.57	-0.475788	0.499788	0.951978	0.341108	0.55003
FLYWCH1	619.529	-0.983659	0.234895	4.18765	2.81854e-05	0.00124817		FLYWCH1	710.656	-0.86639	0.224616	3.8572	0.000114692	0.00573946
UNKL	235.888	-0.244805	0.213102	1.14877	0.250651	0.448811		UNKL	275.948	-0.11125	0.192519	0.577862	0.563357	0.737526
TBXAS1	175.797	1.46429	0.585676	-2.50017	0.0124133	0.0681859		TBXAS1	220.578	1.67983	0.575274	-2.92005	0.00349973	0.0421329
PARP12	277.875	0.429828	0.242966	-1.76908	0.0768802	0.214367		PARP12	326.165	0.553638	0.283217	-1.95482	0.0506044	0.186517
ALDH18A1	448.372	0.309636	0.269049	-1.15085	0.249793	0.447756		ALDH18A1	471.22	0.227745	0.26122	-0.871849	0.383291	0.58932
TARBP1	244.073	0.103955	0.240226	-0.432737	0.665206	0.805024		TARBP1	291.76	0.269598	0.220602	-1.2221	0.221671	0.428166
PET112	143.631	-0.372659	0.311629	1.19584	0.231758	0.426943		PET112	147.56	-0.505716	0.210202	2.40586	0.0161345	0.0995331
MXD1	390.061	0.996693	0.350579	-2.84299	0.00446925	0.0357612		MXD1	472.813	1.16798	0.371209	-3.14641	0.00165286	0.0283613
CDK17	564.287	0.793034	0.256243	-3.09485	0.00196914	0.0206713		CDK17	578.717	0.674557	0.236535	-2.85183	0.00434685	0.0479038
DNAJC25	281.368	0.605148	0.239177	-2.53012	0.0114022	0.064661		DNAJC25	269.086	0.350614	0.228733	-1.53285	0.125313	0.308746
SLC2A3	1188.96	1.05356	0.458434	-2.29817	0.0215522	0.0968031		SLC2A3	1469.85	1.25171	0.650489	-1.92426	0.0543214	0.194118
PSD	1649.76	-1.49817	0.771335	1.9423	0.0521004	0.168513		PSD	2001.32	-1.19693	0.791019	1.51315	0.130242	0.315976
CTDP1	232.295	0.100321	0.205065	-0.489213	0.624691	0.777736		CTDP1	265.879	0.181384	0.188922	-0.960101	0.337004	0.545459
YBX3	2027.72	0.215553	0.368975	-0.584193	0.55909	0.729897		YBX3	2050.75	0.0574334	0.287276	-0.199924	0.84154	0.916006
STYK1	19.6673	-0.93837	0.459478	2.04225	0.0411263	0.144934		STYK1	19.0029	-1.29396	0.616858	2.09766	0.0359355	0.152904
WNK1	2553.23	-0.287242	0.284107	1.01103	0.312	0.51398		WNK1	3121.89	-0.058187	0.161179	0.361009	0.718092	0.841392
CCAR1	573.894	-0.0293964	0.145907	0.201473	0.840329	0.915521		CCAR1	659.131	0.0643249	0.155813	-0.412834	0.679728	0.813692
OGFR	488.604	-0.0650738	0.210384	0.30931	0.757086	0.865612		OGFR	574.924	0.077109	0.181303	-0.425305	0.670614	0.807781
GNA15	129.685	0.382551	0.537825	-0.711293	0.476903	0.663477		GNA15	197.214	0.970485	0.54672	-1.7751	0.0758806	0.23368
PIGV	133.964	-0.589719	0.264089	2.23303	0.0255467	0.107125		PIGV	152.374	-0.501658	0.197549	2.53941	0.011104	0.0813769
PTPRU	282.755	-1.39393	0.369504	3.77243	0.000161665	0.00403777		PTPRU	336.117	-1.16434	0.386111	3.01555	0.00256515	0.0362116
SNRNP40	312.284	0.263236	0.20322	-1.29532	0.195209	0.383953		SNRNP40	304.453	0.0353537	0.134121	-0.263597	0.792091	0.886974
RIMBP2	12.0312	-0.43076	0.806251	0.534275	0.593151	0.753704		RIMBP2	15.9618	-0.0313443	0.542216	0.0578078	0.953902	0.977306
COL11A1	7.99121	-1.0953	1.26601	0.865161	0.38695	0.585575		COL11A1	5.39154	-2.86151	1.1527	2.48245	0.0130483	0.0888111
QSER1	458.487	0.146897	0.245078	-0.59939	0.548913	0.721805		QSER1	516.797	0.19867	0.209494	-0.948332	0.342961	0.55177
MPC1	412.35	0.385585	0.382613	-1.00777	0.313565	0.515678		MPC1	380.468	0.0554233	0.23645	-0.234397	0.814677	0.900189
ACAA1	431.788	-0.0950583	0.21476	0.442626	0.658036	0.799402		ACAA1	476.336	-0.0820389	0.151007	0.543281	0.586937	0.753552
BCAT1	321.054	-0.0730065	0.513497	0.142175	0.886942	0.941668		BCAT1	433.684	0.332085	0.538652	-0.616511	0.537557	0.717921
HDAC7	1201.14	0.0398374	0.180187	-0.22109	0.825022	0.906258		HDAC7	1346.41	0.0833508	0.169214	-0.492577	0.622312	0.776712
LZTS1	217.993	1.89798	0.541027	-3.5081	0.000451327	0.00785923		LZTS1	197.196	1.58002	0.531157	-2.97467	0.00293303	0.0386266
PRDM6	578.618	-1.46886	0.565484	2.59753	0.00938969	0.0569893		PRDM6	724.034	-1.089	0.57843	1.88267	0.0597445	0.203812
SPAG4	132.17	2.88838	0.887609	-3.25411	0.00113749	0.0144457		SPAG4	86.0915	2.07977	0.771533	-2.69564	0.0070254	0.0628635
NCKAP1	2322.14	-0.602559	0.27305	2.20677	0.0273299	0.111642		NCKAP1	2573.52	-0.574918	0.283431	2.02843	0.0425169	0.167511
MRPS35	442.057	0.065562	0.337667	-0.194162	0.846049	0.919094		MRPS35	401.984	-0.317337	0.217791	1.45707	0.145097	0.335672
GUCY1B3	380.954	1.42027	0.377365	-3.76366	0.000167446	0.00411016		GUCY1B3	343.308	1.08453	0.382878	-2.83259	0.00461732	0.0493291
SFSWAP	408.575	-0.240912	0.153962	1.56475	0.117641	0.281324		SFSWAP	495.332	-0.0300598	0.137628	0.218414	0.827107	0.907494
TNK2	573.096	-0.568171	0.235702	2.41055	0.0159287	0.0798675		TNK2	694.804	-0.344193	0.201877	1.70496	0.0882015	0.254059
MON2	602.711	0.211032	0.209238	-1.00857	0.313179	0.515151		MON2	698.626	0.316438	0.204995	-1.54364	0.122675	0.304787
CDH3	50.5913	-0.0500773	0.67305	0.0744036	0.940689	0.969235		CDH3	48.673	-0.329148	0.877071	0.375281	0.707451	0.83426
GPBP1	961.997	0.284258	0.152905	-1.85905	0.0630206	0.189375		GPBP1	1042.89	0.261905	0.106458	-2.46017	0.0138872	0.0917926
DGAT2	78.9714	-0.521846	0.495935	1.05225	0.292686	0.494233		DGAT2	111.654	0.0177915	0.472749	-0.0376342	0.969979	0.985646
ZNF112	71.93	-0.417933	0.283682	1.47325	0.140685	0.314284		ZNF112	73.0899	-0.581761	0.287263	2.02519	0.042848	0.168255
CS	1274.42	-0.563956	0.188793	2.98717	0.00281575	0.0264553		CS	1507.03	-0.391426	0.222334	1.76053	0.0783184	0.237924
LTK	20.207	0.0835457	0.610447	-0.13686	0.891142	0.943893		LTK	24.8277	0.302419	0.794128	-0.380819	0.703337	0.831465
MRPS24	374.375	0.142263	0.405591	-0.350755	0.725772	0.845604		MRPS24	333.187	-0.282358	0.26242	1.07598	0.281938	0.491741
ELMO2	464.65	-0.247234	0.15891	1.55581	0.119754	0.284771		ELMO2	538.365	-0.134421	0.12273	1.09526	0.273403	0.482545
WAPAL	707.071	0.105184	0.208493	-0.504496	0.613913	0.769395		WAPAL	836.893	0.253307	0.176799	-1.43274	0.151931	0.344888
VMP1	1345.07	1.33683	0.226028	-5.91442	3.33037e-09	2.0769e-06		VMP1	1485.9	1.34799	0.421638	-3.19704	0.00138847	0.0253465
APPBP2	647.44	-0.155647	0.154079	1.01017	0.312412	0.514397		APPBP2	695.207	-0.19897	0.163905	1.21394	0.224771	0.431749
POLD1	130.462	-0.0680741	0.205048	0.33199	0.739897	0.855369		POLD1	152.636	0.0619914	0.224474	-0.276163	0.782423	0.881693
EIF4B	6920.99	-0.167292	0.146669	1.14061	0.254032	0.452428		EIF4B	7570.07	-0.17156	0.1694	1.01275	0.311181	0.520887
SLC6A16	22.7995	-0.656296	0.398452	1.64711	0.0995346	0.254199		SLC6A16	25.8485	-0.564256	0.260687	2.1645	0.0304261	0.139777
GLTSCR1	144.533	-0.333386	0.248084	1.34385	0.178998	0.364127		GLTSCR1	178.349	-0.0907642	0.21333	0.425464	0.670499	0.807756
SPHK2	136.042	-0.365497	0.168154	2.17359	0.0297363	0.118229		SPHK2	153.488	-0.302171	0.21717	1.3914	0.164103	0.360478
RPL18	5449.35	0.338128	0.3929	-0.860597	0.38946	0.588103		RPL18	4833.62	-0.0788129	0.24839	0.317295	0.75102	0.863039
CA11	139.893	-0.730348	0.280861	2.60039	0.0093118	0.0566889		CA11	151.643	-0.756299	0.24467	3.0911	0.00199415	0.0314547
ISOC2	261.167	-0.243434	0.284991	0.854181	0.393005	0.59084		ISOC2	251.093	-0.528103	0.204344	2.58438	0.00975534	0.0755673
U2AF2	1129.86	-0.146862	0.129809	1.13137	0.257901	0.457115		U2AF2	1260.08	-0.111626	0.127765	0.873676	0.382295	0.58839
EPN1	756.993	-0.174598	0.126438	1.38089	0.167312	0.349256		EPN1	853.974	-0.115641	0.129248	0.894722	0.370936	0.577831
MED29	761.852	-0.136349	0.0980822	1.39015	0.164484	0.345666		MED29	829.441	-0.150271	0.120243	1.24974	0.211396	0.417131
AHRR	137.907	-0.353671	0.695466	0.508538	0.611076	0.767296		AHRR	171.94	-0.0921517	0.696707	0.132268	0.894773	0.943993
ZNF275	378.734	0.073913	0.298013	-0.24802	0.804119	0.893349		ZNF275	457.874	0.265063	0.216139	-1.22636	0.220064	0.426168
MTMR1	261.097	-0.195418	0.232667	0.839904	0.400962	0.597022		MTMR1	330.465	0.0959384	0.176449	-0.543717	0.586636	0.753359
GPC1	553.567	-0.400776	0.350803	1.14245	0.253266	0.451456		GPC1	605.161	-0.40899	0.348105	1.1749	0.240033	0.447065
ADCK1	60.3339	-0.601992	0.191426	3.14478	0.00166213	0.0186182		ADCK1	70.9293	-0.434353	0.23074	1.88243	0.0597774	0.203821
HAGH	291.111	-0.337375	0.363387	0.928416	0.353192	0.554329		HAGH	279.814	-0.627343	0.273087	2.29723	0.0216059	0.11684
RNF4	677.973	0.244298	0.17388	-1.40498	0.160027	0.339645		RNF4	752.395	0.265725	0.136798	-1.94245	0.0520822	0.189533
CASP8	285.771	1.07378	0.406629	-2.64069	0.00827385	0.052493		CASP8	515.507	1.89415	0.680833	-2.7821	0.00540083	0.0536536
LIMCH1	697.835	-1.19575	0.28202	4.23994	2.23583e-05	0.00108777		LIMCH1	790.375	-1.10482	0.301043	3.66995	0.000242596	0.00911639
ASUN	187.802	0.131857	0.248759	-0.530059	0.596071	0.755826		ASUN	188.21	-0.047388	0.156448	0.302899	0.761967	0.869257
TM7SF3	556.331	0.0723865	0.173403	-0.417446	0.676352	0.813384		TM7SF3	550.167	-0.135333	0.125853	1.07533	0.282227	0.492118
DLX3	5.22876	-1.73234	0.859068	2.01653	0.0437444	0.150719		DLX3	6.52432	-1.39163	0.776619	1.79191	0.0731467	0.228457
SPA17	40.22	0.233934	0.33566	-0.696937	0.485842	0.670864		SPA17	41.0772	0.104281	0.304508	-0.342459	0.732006	0.850362
TSPAN32	36.2868	0.437984	0.397638	-1.10146	0.270695	0.470207		TSPAN32	42.6417	0.569139	0.425806	-1.33662	0.181347	0.382407
WISP2	262.931	-0.214787	0.738209	0.290957	0.771084	0.874503		WISP2	258.376	-0.447708	0.48959	0.914454	0.360478	0.568006
ST3GAL6	81.9596	1.13549	0.323827	-3.50646	0.000454109	0.00788017		ST3GAL6	76.6921	0.851225	0.308654	-2.75786	0.00581809	0.0562636
ATP2C2	17.1757	-3.18789	0.73318	4.34803	1.37368e-05	0.000781192		ATP2C2	21.0339	-2.59467	0.793005	3.27195	0.00106809	0.0217636
NGFR	516.54	2.69531	0.687534	-3.92025	8.84568e-05	0.00269092		NGFR	303.884	1.71412	0.39236	-4.36873	1.24969e-05	0.00140307
CDON	224.866	-0.680811	0.517924	1.3145	0.188678	0.37645		CDON	293.702	-0.282293	0.555307	0.508355	0.611204	0.769514
TAF2	321.19	0.10129	0.208913	-0.484841	0.627789	0.780059		TAF2	341.986	0.0432748	0.165736	-0.261107	0.79401	0.888036
HIPK2	1246.44	0.844689	0.462824	-1.82508	0.0679893	0.198507		HIPK2	1576.93	1.08948	0.38333	-2.84215	0.00448102	0.0485955
TNPO3	434.26	-0.587689	0.190012	3.09291	0.00198206	0.0207851		TNPO3	502.517	-0.46198	0.197309	2.34141	0.0192112	0.109358
MEF2BNB-MEF2B	41.2952	0.175954	0.34798	-0.505644	0.613106	0.769025		MEF2BNB-MEF2B	43.1261	0.0729094	0.384216	-0.189762	0.849496	0.920837
RFXANK	233.388	-0.0641096	0.229414	0.27945	0.7799	0.879033		RFXANK	232.346	-0.260851	0.168528	1.54782	0.121665	0.303628
TMEM161A	154.075	-0.38247	0.200179	1.91064	0.0560509	0.175762		TMEM161A	161.299	-0.477174	0.190603	2.5035	0.0122973	0.085844
LPAR2	76.5063	-0.0374987	0.468603	0.0800223	0.93622	0.966985		LPAR2	94.4271	0.195188	0.512731	-0.380683	0.703438	0.831533
CTSA	1231.47	0.0988854	0.149306	-0.662299	0.50778	0.688307		CTSA	1345.64	0.0915502	0.182241	-0.502357	0.615416	0.772432
SUGP2	620.409	-0.258264	0.176155	1.46611	0.142617	0.316864		SUGP2	762.504	-0.0207487	0.111516	0.18606	0.852398	0.922405
SLC12A2	348.943	0.286699	0.326691	-0.877585	0.380169	0.579665		SLC12A2	373.967	0.239477	0.364633	-0.656762	0.511334	0.697113
SNX24	66.9614	0.609103	0.237011	-2.56993	0.0101718	0.060059		SNX24	66.7348	0.434639	0.223847	-1.94168	0.0521755	0.189735
EYA2	19.3711	-0.608591	0.467238	1.30253	0.192736	0.381155		EYA2	25.331	-0.198529	0.634288	0.312994	0.754285	0.865129
CNN2	1224.48	0.105845	0.234966	-0.450468	0.652373	0.795962		CNN2	1336.41	0.0948946	0.254112	-0.373436	0.708824	0.835154
ABCA7	251.474	0.0288071	0.561687	-0.0512867	0.959097	0.979065		ABCA7	324.669	0.345309	0.55701	-0.619934	0.535301	0.716477
SNCAIP	98.4593	1.53828	0.50232	-3.06235	0.00219605	0.0223593		SNCAIP	90.1222	1.23139	0.520231	-2.36701	0.0179325	0.105853
DDX20	215.208	0.251806	0.172463	-1.46006	0.144274	0.319123		DDX20	214.249	0.0657687	0.126848	-0.518486	0.604119	0.764488
BTBD1	884.345	0.181537	0.167191	-1.08581	0.277564	0.476929		BTBD1	937.61	0.116029	0.139198	-0.833553	0.404533	0.60886
FAR2	166.288	0.644313	0.316006	-2.03892	0.0414577	0.145682		FAR2	164.571	0.452017	0.271196	-1.66675	0.0955638	0.264911
BCAS1	126.905	-2.90558	0.628727	4.62137	3.81213e-06	0.000333662		BCAS1	151.761	-2.46191	0.670341	3.67262	0.000240073	0.00911639
CHI3L2	108.965	1.36945	0.796395	-1.71956	0.0855118	0.230471		CHI3L2	149.766	1.73117	0.897059	-1.92983	0.0536281	0.192732
SBNO2	931.883	1.20654	0.389386	-3.09857	0.00194454	0.0205306		SBNO2	1126.71	1.36779	0.437597	-3.12568	0.00177395	0.0293911
PMS1	160.425	0.154156	0.191666	-0.804297	0.421226	0.615958		PMS1	163.877	0.0239334	0.143472	-0.166816	0.867515	0.92982
HMG20B	602.604	-0.39341	0.224955	1.74884	0.0803186	0.220655		HMG20B	651.551	-0.421744	0.215431	1.95767	0.0502684	0.185652
CALCRL	989.03	1.46695	0.668854	-2.19323	0.028291	0.114356		CALCRL	735.803	0.796753	0.680848	-1.17024	0.241906	0.448928
TAF11	287.06	0.423683	0.25877	-1.6373	0.101568	0.257679		TAF11	261.994	0.0740766	0.131761	-0.562203	0.573978	0.74442
ANKS1A	868.597	-1.09293	0.364211	3.00082	0.0026925	0.0256475		ANKS1A	1072.76	-0.785049	0.392993	1.99762	0.0457581	0.174803
AP3D1	1082.19	-0.495268	0.148248	3.3408	0.000835383	0.0118739		AP3D1	1316.55	-0.267078	0.117091	2.28094	0.0225519	0.119201
ZNF76	322.498	-0.274453	0.162917	1.68462	0.0920611	0.241636		ZNF76	348.508	-0.301889	0.169065	1.78564	0.0741574	0.230728
SLC9A3R2	821.696	0.375891	0.360981	-1.04131	0.297734	0.499292		SLC9A3R2	782.194	0.098442	0.313831	-0.313679	0.753765	0.864816
NTHL1	114.769	-0.317244	0.339554	0.934295	0.350152	0.551179		NTHL1	109.195	-0.62673	0.329424	1.9025	0.0571059	0.199016
UHRF1BP1	242.729	0.156573	0.253654	-0.617269	0.537057	0.712316		UHRF1BP1	298.883	0.379567	0.225509	-1.68316	0.0923451	0.260548
GNAI3	961.665	0.452045	0.194938	-2.31891	0.0204	0.0932437		GNAI3	967.043	0.289157	0.166131	-1.74053	0.0817653	0.244054
IPO5	1731.49	-0.216114	0.194526	1.11098	0.266579	0.46604		IPO5	1864.26	-0.251942	0.203277	1.2394	0.215196	0.421021
OAT	1259.38	-0.0130317	0.215124	0.0605777	0.951696	0.9748		OAT	1310.76	-0.117579	0.158604	0.741335	0.45849	0.655353
WDR3	319.313	0.123022	0.250299	-0.4915	0.623073	0.776448		WDR3	360.579	0.180743	0.261217	-0.691927	0.488983	0.678793
PKN2	622.558	-0.217756	0.155087	1.40409	0.160293	0.340154		PKN2	709.415	-0.136894	0.17197	0.796038	0.42601	0.627336
WDR18	189.269	-0.261685	0.192392	1.36017	0.173778	0.357663		WDR18	205.802	-0.278463	0.22601	1.23208	0.217918	0.423939
TRAM2	1006.45	0.514487	0.354624	-1.45079	0.146838	0.322542		TRAM2	1146.39	0.582839	0.281022	-2.074	0.0380793	0.15746
NTN1	425.428	-0.834478	0.399324	2.08973	0.0366422	0.134639		NTN1	495.49	-0.68457	0.394584	1.73491	0.0827562	0.245728
GLP2R	239.882	-0.424474	0.732913	0.579161	0.562481	0.732741		GLP2R	360.038	0.229301	0.71799	-0.319366	0.749449	0.862136
MCM10	8.32662	1.6648	0.810039	-2.05521	0.0398591	0.142117		MCM10	10.0652	1.81519	0.837716	-2.16683	0.0302476	0.139275
DGKA	388.806	0.0653244	0.402555	-0.162274	0.87109	0.932289		DGKA	477.238	0.282629	0.398409	-0.709394	0.47808	0.670924
ERBB3	373.435	-0.161257	0.618339	0.26079	0.794254	0.887714		ERBB3	315.984	-0.740715	0.42542	1.74114	0.0816591	0.243874
ANKRD44	166.742	0.354655	0.400788	-0.884893	0.376214	0.576263		ANKRD44	205.001	0.568601	0.302174	-1.8817	0.0598772	0.204
KARS	1109.5	0.0621483	0.20235	-0.307133	0.758742	0.866712		KARS	1146.22	-0.0558397	0.160212	0.348536	0.727437	0.847701
ADAT1	146.05	0.392381	0.251107	-1.56261	0.118145	0.282158		ADAT1	158.442	0.366588	0.27197	-1.3479	0.177691	0.377518
PDIA5	314.161	0.580838	0.357423	-1.62507	0.104147	0.261858		PDIA5	329.307	0.492722	0.383138	-1.28602	0.198437	0.402375
TBC1D22B	160.44	-0.000789523	0.178893	0.00441338	0.996479	0.998051		TBC1D22B	179.197	0.03268	0.138723	-0.235578	0.81376	0.899959
NDUFB4	709.035	0.0581532	0.319191	-0.182189	0.855434	0.924125		NDUFB4	686.49	-0.193206	0.204386	0.9453	0.344506	0.553106
SPEN	1182.46	-0.226931	0.311708	0.728023	0.4666	0.654722		SPEN	1542.73	0.128308	0.162133	-0.791376	0.428724	0.629544
MYLK	16239	-1.35739	0.585951	2.31656	0.0205277	0.0936806		MYLK	18756	-1.20245	0.567211	2.11994	0.034011	0.148288
ZC3H15	668.966	0.309977	0.242468	-1.27843	0.201099	0.390915		ZC3H15	670.484	0.138144	0.157968	-0.874506	0.381843	0.588108
MAP2K4	426.282	-0.0283672	0.140332	0.202144	0.839804	0.915149		MAP2K4	535.155	0.242607	0.339756	-0.714063	0.475188	0.66816
TMEM206	73.3161	0.907937	0.429872	-2.11211	0.0346768	0.129883		TMEM206	69.5201	0.647225	0.380743	-1.6999	0.0891501	0.255257
SNAP91	8.03814	-1.68586	0.569146	2.96209	0.00305555	0.0277011		SNAP91	10.1906	-1.24042	0.761608	1.62868	0.103381	0.277443
SLK	1622.04	-0.388201	0.248871	1.55985	0.118796	0.283203		SLK	1912.94	-0.229118	0.212849	1.07643	0.281733	0.491555
CYB5R4	322.981	0.642128	0.317183	-2.02448	0.0429213	0.14895		CYB5R4	321.57	0.465842	0.250229	-1.86166	0.0626514	0.209605
COL17A1	131.878	-1.49033	0.728203	2.04659	0.0406988	0.143954		COL17A1	149.567	-1.39704	0.864425	1.61615	0.106061	0.281184
GSTO2	23.7059	-2.38663	0.483202	4.93919	7.84459e-07	0.000108713		GSTO2	28.5528	-2.01464	0.616578	3.26745	0.0010852	0.021985
SEC61A2	48.4391	-0.214924	0.225804	0.951816	0.34119	0.543009		SEC61A2	54.7896	-0.146883	0.215432	0.681806	0.495362	0.684226
PRKCQ	55.2854	1.32667	0.734585	-1.80601	0.0709166	0.204097		PRKCQ	74.0868	1.65261	0.704417	-2.34607	0.0189725	0.108712
TLE2	603.061	-1.71755	0.594243	2.89032	0.00384845	0.0322654		TLE2	671.322	-1.66132	0.542786	3.06073	0.00220796	0.0333927
ASB1	436.649	-0.688975	0.172169	4.00175	6.28763e-05	0.00218981		ASB1	515.367	-0.516368	0.168274	3.06861	0.00215061	0.0329109
FAM107B	983.288	1.35688	0.427962	-3.17056	0.00152144	0.01754		FAM107B	1056.76	1.31992	0.431092	-3.06182	0.00219999	0.0333436
ME1	394.032	-0.78164	0.520299	1.50229	0.133022	0.303799		ME1	439.4	-0.734272	0.44699	1.6427	0.100444	0.272443
TBC1D1	1497.7	-0.683127	0.302921	2.25513	0.0241249	0.103535		TBC1D1	1792.42	-0.477931	0.301167	1.58693	0.112529	0.290123
CDK13	530.931	-0.104346	0.136512	0.764373	0.444645	0.636218		CDK13	631.876	0.0594702	0.127458	-0.466585	0.640797	0.788893
MTHFD2	690.55	1.76063	0.396134	-4.44454	8.80816e-06	0.000589003		MTHFD2	698.584	1.63015	0.381715	-4.27059	1.94957e-05	0.00185875
SLC9A7	25.4364	0.624165	0.529216	-1.17941	0.238233	0.434807		SLC9A7	32.6732	0.895522	0.521998	-1.71557	0.0862414	0.251217
FOXJ2	492.543	-0.5026	0.19336	2.59929	0.00934161	0.0568011		FOXJ2	585.312	-0.324354	0.176819	1.83438	0.066597	0.216986
YBX1	6101.74	-0.260871	0.278672	0.936123	0.34921	0.550202		YBX1	6421.27	-0.34658	0.227706	1.52205	0.127996	0.312569
PDE4A	307.077	0.178477	0.310914	-0.57404	0.56594	0.734468		PDE4A	367.669	0.342753	0.282676	-1.21253	0.22531	0.432446
PPP2R5A	1210.93	-0.28286	0.286421	0.987568	0.323364	0.525271		PPP2R5A	1243.04	-0.423653	0.242128	1.74971	0.0801688	0.240997
CTNNA2	11.8999	1.46699	0.776835	-1.88842	0.058969	0.181435		CTNNA2	8.61133	0.740152	0.549773	-1.34629	0.17821	0.378131
ELAVL1	680.731	-0.207057	0.119949	1.7262	0.0843108	0.228195		ELAVL1	755.653	-0.182757	0.0992291	1.84177	0.0655093	0.215124
TIE1	656.056	1.09699	0.408511	-2.68533	0.00724587	0.0484792		TIE1	615.565	0.822018	0.300327	-2.73708	0.00619875	0.0583996
DIP2B	454.352	0.350092	0.329761	-1.06165	0.288393	0.489102		DIP2B	510.25	0.392294	0.260922	-1.50349	0.132712	0.319536
SMARCD1	448.171	0.109197	0.213502	-0.511455	0.609032	0.765501		SMARCD1	494.589	0.118082	0.146906	-0.803794	0.421516	0.623319
KDM4A	380.494	-0.447195	0.209438	2.13521	0.0327439	0.125396		KDM4A	446.124	-0.302125	0.147236	2.05199	0.0401711	0.162197
NFYC	389.12	-0.346203	0.160366	2.15883	0.0308631	0.120769		NFYC	435.753	-0.295861	0.161018	1.83744	0.0661444	0.216257
ZMYND12	13.7355	0.192988	0.476325	-0.405161	0.685359	0.81918		ZMYND12	12.0633	-0.194344	0.403021	0.482219	0.629651	0.781556
SLC9A3	5.86652	0.640801	0.888372	-0.72132	0.470713	0.658491		SLC9A3	5.6902	0.416896	0.49074	-0.849526	0.395589	0.600699
NGEF	14.8085	0.0450022	0.651221	-0.0691044	0.944906	0.971236		NGEF	14.3065	-0.245472	0.510416	0.480927	0.630569	0.782261
ASPM	27.5722	2.1573	0.994713	-2.16876	0.0301007	0.118996		ASPM	44.5372	2.75247	0.988955	-2.78321	0.00538239	0.0535762
CD84	321.157	1.593	0.65485	-2.43262	0.01499	0.0769001		CD84	580.422	2.38299	0.591487	-4.02881	5.60603e-05	0.00359161
ELOVL1	584.327	-0.0218042	0.2012	0.108371	0.913701	0.955551		ELOVL1	570.254	-0.265388	0.165777	1.60088	0.109405	0.286388
SPI1	321.254	1.51883	0.542058	-2.80197	0.00507923	0.0387334		SPI1	438.613	1.86946	0.519346	-3.59965	0.000318647	0.0106679
ZNRD1	166.29	0.432326	0.269737	-1.60277	0.108986	0.268841		ZNRD1	156.892	0.143514	0.207685	-0.691017	0.489555	0.679172
MPPED2	27.8647	-1.12129	0.411485	2.72498	0.00643046	0.0451217		MPPED2	32.3451	-0.975628	0.549404	1.7758	0.0757666	0.233665
ZBTB11	384.527	0.156487	0.138769	-1.12768	0.259454	0.458582		ZBTB11	420.302	0.152479	0.109237	-1.39586	0.162758	0.358856
ATXN3	268.474	0.150923	0.174852	-0.863149	0.388056	0.586722		ATXN3	277.376	0.0336395	0.166947	-0.201498	0.840309	0.915257
GOLGA5	583.111	0.181447	0.183538	-0.988608	0.322855	0.524802		GOLGA5	586.748	0.0113766	0.147687	-0.0770318	0.938598	0.968843
FGFR2	580.68	-0.629455	0.431106	1.4601	0.144264	0.319123		FGFR2	805.815	-0.110532	0.646868	0.170873	0.864324	0.92818
LRRC40	183.551	0.165883	0.21526	-0.770619	0.440933	0.633177		LRRC40	179.05	-0.0593025	0.161531	0.367128	0.713523	0.837949
ISOC1	311.022	-0.0376455	0.187999	0.200243	0.841291	0.916317		ISOC1	323.439	-0.148312	0.196709	0.753967	0.450869	0.648427
EML1	726.937	-0.788476	0.376048	2.09674	0.0360163	0.133026		EML1	820.04	-0.713671	0.378108	1.88748	0.0590958	0.202561
TRMT11	134.394	-0.0198727	0.218428	0.0909808	0.927508	0.962525		TRMT11	129.935	-0.271518	0.191577	1.41728	0.156402	0.351272
THUMPD1	687.001	-0.157356	0.129932	1.21107	0.225869	0.420627		THUMPD1	777.192	-0.0907141	0.174838	0.518847	0.603867	0.764313
MSANTD3	175.353	0.652531	0.253995	-2.56907	0.0101973	0.0601527		MSANTD3	163.212	0.34847	0.298853	-1.16602	0.243605	0.450837
KIF26A	252.607	0.55378	0.476826	-1.16139	0.245484	0.442733		KIF26A	266.985	0.481803	0.343315	-1.40339	0.160502	0.356067
ATG2B	563.806	0.0675037	0.239654	-0.281671	0.778196	0.878127		ATG2B	653.252	0.174624	0.185594	-0.940888	0.346762	0.555035
ARFGEF1	715.732	-0.161419	0.202278	0.798004	0.424868	0.618825		ARFGEF1	816.356	-0.079658	0.184009	0.432904	0.665085	0.804511
ZFAT	109.106	-0.282328	0.179871	1.56962	0.116504	0.27985		ZFAT	142.071	0.0725182	0.145801	-0.497378	0.618923	0.774789
MTFR1	185.283	0.0207185	0.292039	-0.0709443	0.943442	0.970506		MTFR1	174.93	-0.285904	0.141131	2.0258	0.0427854	0.168169
STAG3	31.3157	0.50344	0.358073	-1.40597	0.159733	0.339427		STAG3	40.0327	0.772667	0.312942	-2.46904	0.0135475	0.0906899
FECH	245.346	-0.29165	0.192303	1.51662	0.129362	0.298639		FECH	274.866	-0.243364	0.19224	1.26594	0.205535	0.411664
MYO9A	692.569	-0.529361	0.288892	1.83239	0.066894	0.196401		MYO9A	841.503	-0.29989	0.223864	1.33961	0.180373	0.381071
DDX3Y	414.444	-2.42322	3.07052	0.78919	0.430001	0.622721		DDX3Y	449.521	-2.47239	2.81755	0.877496	0.380217	0.586522
PFKP	891.196	-1.58049	0.403651	3.91549	9.02223e-05	0.00273463		PFKP	1124.78	-1.16064	0.431771	2.68809	0.00718618	0.0633777
IDI1	516.391	0.864896	0.263961	-3.27661	0.00105061	0.0137753		IDI1	491.353	0.610967	0.196047	-3.11643	0.00183054	0.029911
SP100	846.44	0.550027	0.24651	-2.23126	0.0256642	0.107331		SP100	868.188	0.425254	0.192188	-2.2127	0.0269182	0.130171
KLF6	2833.94	0.757681	0.306929	-2.46859	0.0135646	0.0723785		KLF6	3462.01	0.946183	0.400528	-2.36234	0.01816	0.106199
PPAP2A	1781.4	-0.0335355	0.344085	0.0974628	0.922359	0.960193		PPAP2A	1816	-0.188963	0.342271	0.552087	0.580889	0.749903
NEO1	510.686	-1.19713	0.318492	3.75875	0.000170762	0.00415409		NEO1	609.692	-0.970989	0.251714	3.85751	0.000114546	0.00573946
TRAM1	3304.65	1.16718	0.414683	-2.81462	0.00488345	0.0377729		TRAM1	2980.26	0.825795	0.339185	-2.43464	0.0149064	0.0952007
PHKA1	119.628	-1.2765	0.341121	3.74208	0.000182507	0.00437673		PHKA1	148.801	-0.936045	0.345062	2.71269	0.00667396	0.0608062
TNFRSF1A	1742.35	0.202191	0.153604	-1.31631	0.188069	0.375666		TNFRSF1A	1928.03	0.218229	0.181541	-1.20209	0.229329	0.436586
CACNB1	57.5797	-0.667386	0.216105	3.08825	0.00201338	0.0210582		CACNB1	69.9721	-0.432442	0.205878	2.10048	0.0356865	0.152426
EVI5	314.821	0.330445	0.178905	-1.84705	0.06474	0.192513		EVI5	318.569	0.173585	0.172918	-1.00385	0.31545	0.525019
STOML1	160.483	-0.204285	0.317546	0.643324	0.520014	0.698413		STOML1	157.446	-0.439468	0.235511	1.86602	0.062039	0.208479
PKM	5450.17	-0.175173	0.185668	0.943472	0.34544	0.547132		PKM	6065.88	-0.143949	0.20402	0.705563	0.48046	0.672768
DHX29	437.892	-0.133636	0.143435	0.931682	0.351501	0.552632		DHX29	483.918	-0.117452	0.147857	0.794361	0.426985	0.627853
DNTTIP2	598.699	0.400335	0.195248	-2.0504	0.0403259	0.143027		DNTTIP2	604.589	0.245033	0.12044	-2.03448	0.0419032	0.166176
METTL22	92.9822	-0.497075	0.248968	1.99654	0.0458748	0.154982		METTL22	104.303	-0.431717	0.181427	2.37956	0.0173332	0.104046
TP53BP1	531.878	-0.346259	0.187413	1.84757	0.0646644	0.192364		TP53BP1	609.787	-0.250898	0.184795	1.35771	0.174555	0.373488
TRO	108.782	-0.484921	0.350444	1.38373	0.16644	0.34818		TRO	119.558	-0.481798	0.281467	1.71174	0.0869448	0.252245
RRP15	231.668	0.0716805	0.146389	-0.489658	0.624376	0.777392		RRP15	250.945	0.0454318	0.157868	-0.287783	0.773513	0.875774
RHOA	5394.96	0.230841	0.111155	-2.07675	0.0378244	0.137404		RHOA	5449.93	0.0705768	0.11549	-0.611105	0.54113	0.720158
DHX8	460.545	-0.0148654	0.170869	0.0869988	0.930672	0.963628		DHX8	534.202	0.0962446	0.122711	-0.784317	0.432854	0.633422
PMS2P4	28.4647	-0.263047	0.371805	0.707486	0.479265	0.665383		PMS2P4	31.1031	-0.235121	0.504245	0.466282	0.641013	0.788893
PRKCZ	70.8186	-0.363428	0.241935	1.50217	0.133052	0.303833		PRKCZ	78.0423	-0.348619	0.247715	1.40734	0.159326	0.354514
ZFY	71.085	-2.45286	3.19506	0.767704	0.442663	0.634919		ZFY	91.8936	-1.80291	3.19458	0.564366	0.572505	0.743805
IARS2	941.459	-0.210306	0.120596	1.74389	0.0811786	0.222222		IARS2	1044.86	-0.18335	0.127537	1.43763	0.15054	0.342856
SYT1	57.0613	-0.894267	0.479821	1.86375	0.0623568	0.188359		SYT1	80.2633	-0.3213	0.390579	0.822626	0.410721	0.614356
NAV3	148.216	-0.376469	0.404914	0.929751	0.3525	0.553679		NAV3	190.855	-0.038153	0.353848	0.107823	0.914136	0.95496
IDH3G	369.67	-0.33392	0.237311	1.4071	0.159398	0.339134		IDH3G	415.067	-0.279228	0.205475	1.35894	0.174166	0.37317
ROGDI	177.016	-1.16433	0.35397	3.28934	0.00100423	0.013405		ROGDI	211.398	-0.932101	0.350234	2.66137	0.00778235	0.0663299
PDZD4	232.955	-1.05858	0.446133	2.37278	0.0176545	0.0851405		PDZD4	277.299	-0.843221	0.497064	1.6964	0.0898092	0.256374
ROCK1	1818.54	-0.530918	0.245565	2.16203	0.0306162	0.120247		ROCK1	2170.74	-0.338546	0.260938	1.29742	0.194486	0.39769
CBFB	514.481	1.08681	0.331822	-3.27527	0.00105562	0.0138228		CBFB	554.026	1.05326	0.32469	-3.24388	0.00117913	0.023142
PDK3	74.8493	0.324863	0.190537	-1.70499	0.0881964	0.235062		PDK3	85.5533	0.407286	0.19948	-2.04174	0.0411778	0.164588
HYAL2	1319.97	1.61929	0.365184	-4.43418	9.24214e-06	0.000604236		HYAL2	1081.46	1.12989	0.326056	-3.46533	0.000529585	0.0141483
HDAC4	700.749	-0.755745	0.290253	2.60375	0.009221	0.0563769		HDAC4	864.107	-0.479898	0.287464	1.66942	0.0950344	0.264138
RASSF1	438.648	0.5277	0.187641	-2.81229	0.00491905	0.0379525		RASSF1	442.797	0.374571	0.160204	-2.33809	0.0193828	0.109868
FGFR3	189.363	-3.39044	0.580061	5.84497	5.06659e-09	2.73267e-06		FGFR3	262.36	-2.15007	0.801863	2.68135	0.00733263	0.0641256
IFI35	307.589	0.781739	0.307841	-2.53942	0.0111035	0.0637371		IFI35	297.083	0.55122	0.253386	-2.17542	0.0295987	0.137673
HEATR6	170.588	-0.45421	0.216212	2.10076	0.035662	0.132134		HEATR6	211.723	-0.186313	0.224901	0.828421	0.407432	0.611406
COASY	365.929	-0.09835	0.15644	0.628677	0.52956	0.7066		COASY	392.092	-0.146198	0.148877	0.982002	0.326099	0.535609
PLEKHH3	308.348	-1.02883	0.264192	3.89427	9.84951e-05	0.00287364		PLEKHH3	360.112	-0.870287	0.292426	2.9761	0.00291941	0.0385196
MEF2A	1192.44	-0.271678	0.158628	1.71267	0.0867732	0.232811		MEF2A	1343.83	-0.211556	0.159269	1.3283	0.18408	0.385179
OTUD5	629.799	-0.391267	0.140979	2.77536	0.00551407	0.0406797		OTUD5	734.449	-0.256468	0.134932	1.90071	0.0573394	0.199602
TFE3	821.489	-0.399312	0.160436	2.48892	0.0128131	0.0697553		TFE3	973.184	-0.232226	0.132585	1.75153	0.0798547	0.240521
TBC1D25	207.522	-0.298669	0.200439	1.49008	0.136204	0.308277		TBC1D25	238.623	-0.193754	0.165703	1.16929	0.242288	0.449351
ACSL4	2633.27	2.26379	0.546063	-4.14566	3.38834e-05	0.00143562		ACSL4	2815.26	2.22296	0.670042	-3.31764	0.000907829	0.0196163
INPP5A	690.961	-0.704091	0.327723	2.14843	0.0316794	0.122661		INPP5A	795.078	-0.586744	0.357933	1.63926	0.101159	0.273562
GPKOW	206.568	-0.224412	0.18905	1.18705	0.235208	0.431034		GPKOW	214.623	-0.331603	0.179906	1.84321	0.065299	0.214887
GRIPAP1	431.346	-0.144651	0.135718	1.06582	0.286506	0.486928		GRIPAP1	505.741	-0.00776865	0.159976	0.0485613	0.961269	0.980671
FTSJ1	262.903	0.332169	0.230427	-1.44153	0.149434	0.325985		FTSJ1	269.336	0.203679	0.180548	-1.12811	0.259273	0.467282
PRR11	32.9672	1.26528	0.587828	-2.15247	0.0313606	0.121896		PRR11	36.2566	1.26367	0.462937	-2.72967	0.0063398	0.0590629
REEP1	551.687	-1.06129	0.719301	1.47545	0.140091	0.313556		REEP1	626.769	-0.960695	0.721247	1.33199	0.182863	0.383938
ATP11A	511.539	0.632797	0.425762	-1.48627	0.137208	0.309567		ATP11A	606.787	0.769105	0.402245	-1.91203	0.0558721	0.196904
POLR1A	353.856	-0.649542	0.267828	2.42522	0.0152992	0.0778285		POLR1A	459.552	-0.272782	0.230048	1.18576	0.235715	0.442529
LAPTM4A	4116.36	0.26653	0.258051	-1.03286	0.301669	0.503059		LAPTM4A	3926.49	-0.00788557	0.139362	0.0565835	0.954877	0.97767
TTC7A	314.368	0.452848	0.268328	-1.68767	0.0914754	0.240756		TTC7A	411.148	0.772443	0.20819	-3.71027	0.000207038	0.00840222
IP6K2	486.276	0.0263176	0.159077	-0.16544	0.868598	0.93112		IP6K2	524.703	-0.00691868	0.181484	0.0381229	0.96959	0.985493
STON1-GTF2A1L	86.432	-1.54286	0.916482	1.68346	0.0922857	0.242004		STON1-GTF2A1L	113.482	-1.02356	0.675415	1.51545	0.129659	0.315077
SRBD1	159.556	0.262704	0.209315	-1.25506	0.209455	0.401295		SRBD1	173.757	0.247398	0.182366	-1.3566	0.174907	0.374042
CYFIP1	1242.47	0.131732	0.170562	-0.772341	0.439913	0.632258		CYFIP1	1404.48	0.190134	0.181857	-1.04551	0.295786	0.505593
KIF2A	306.538	0.20988	0.337363	-0.622121	0.533862	0.709588		KIF2A	349.431	0.282436	0.245492	-1.15049	0.249941	0.457416
RASGRP2	358.812	0.0111783	0.262011	-0.0426636	0.96597	0.982612		RASGRP2	450.931	0.279948	0.209507	-1.33622	0.181477	0.382453
PSME4	680.401	-0.0436017	0.240856	0.181028	0.856345	0.924545		PSME4	770.289	0.0220054	0.242216	-0.0908502	0.927612	0.962281
IFT80	309.802	0.372346	0.233667	-1.59349	0.111051	0.272087		IFT80	311.018	0.19975	0.19778	-1.00996	0.312513	0.522249
SIRT2	545.686	-0.298504	0.225539	1.32351	0.185665	0.372412		SIRT2	596.662	-0.300345	0.216807	1.38531	0.165957	0.362649
ERLEC1	1365.1	1.10164	0.429076	-2.56746	0.0102447	0.0603432		ERLEC1	1131.1	0.606515	0.279189	-2.17242	0.0298242	0.138234
PPP2R5B	262.734	-0.137579	0.14064	0.978235	0.327958	0.529637		PPP2R5B	280.51	-0.195069	0.134908	1.44594	0.148193	0.339971
PYGM	367.865	-1.64431	0.610879	2.6917	0.00710881	0.047943		PYGM	519.805	-0.915694	0.733957	1.24761	0.212173	0.417926
PITX1	996.873	-1.22627	0.486261	2.52185	0.0116741	0.0656064		PITX1	1065.6	-1.29773	0.439365	2.95365	0.00314044	0.0397835
MAST4	565.075	-0.147733	0.226192	0.653134	0.51367	0.692949		MAST4	668.091	0.00522352	0.263936	-0.0197909	0.98421	0.992999
GPR116	1159.07	1.37973	0.394703	-3.49562	0.000472955	0.00812157		GPR116	1093.95	1.12363	0.334733	-3.3568	0.000788489	0.0181095
SDK2	73.2545	-0.0297456	0.617827	0.0481456	0.9616	0.980434		SDK2	85.9775	0.0932753	0.525668	-0.177441	0.859162	0.925905
NUP133	484.445	-0.22592	0.121246	1.86333	0.062416	0.188495		NUP133	539.552	-0.189257	0.127049	1.48963	0.136321	0.32477
NUCKS1	3621.25	-0.349162	0.191079	1.82732	0.0676524	0.197784		NUCKS1	4145.39	-0.255144	0.208152	1.22576	0.22029	0.426522
VPS35	1245.01	-0.389518	0.159318	2.4449	0.014489	0.0754746		VPS35	1395.09	-0.339121	0.176484	1.92154	0.0546641	0.19484
DNAJA2	888.067	-0.100041	0.270096	0.37039	0.711092	0.836115		DNAJA2	889.932	-0.285716	0.141149	2.02421	0.042949	0.168389
BCL3	516.542	0.643643	0.364552	-1.76557	0.0774679	0.215358		BCL3	596.205	0.732157	0.414574	-1.76605	0.0773883	0.236245
KCNAB2	328.74	0.716787	0.377112	-1.90073	0.0573375	0.178335		KCNAB2	439.33	1.06224	0.370401	-2.86782	0.00413311	0.0466431
ABCC9	469.406	0.00197968	0.361368	-0.00547831	0.995629	0.997608		ABCC9	554.84	0.152458	0.45824	-0.332704	0.739357	0.855118
CLEC2D	111.641	1.186	0.512538	-2.31397	0.0206693	0.0941726		CLEC2D	148.554	1.50626	0.555029	-2.71384	0.00665079	0.0607762
FUNDC1	109.172	0.0189529	0.240434	-0.0788278	0.93717	0.96742		FUNDC1	110.878	-0.130839	0.143256	0.913319	0.361075	0.568412
MAOB	729.957	-1.44994	0.52197	2.77781	0.0054726	0.0404635		MAOB	962.676	-0.933163	0.619654	1.50594	0.132082	0.31894
RORA	477.116	0.285242	0.328935	-0.86717	0.385849	0.584848		RORA	543.653	0.35677	0.228789	-1.55939	0.118905	0.299338
DRD4	2.92183	-0.915293	0.744278	1.22977	0.218782	0.412199		DRD4	4.72144	-0.0626196	0.672353	0.0931351	0.925796	0.96135
TGFBR3	2437.96	-0.294678	0.294536	1.00048	0.317078	0.519082		TGFBR3	2769.42	-0.21709	0.282239	0.769168	0.441793	0.640868
KIAA1107	54.1907	-0.738788	0.342375	2.15783	0.0309409	0.120903		KIAA1107	62.9763	-0.597481	0.289003	2.06739	0.0386977	0.158882
HES2	3.18906	0.729881	1.03175	-0.707418	0.479307	0.665383		HES2	10.0223	2.44911	1.21183	-2.021	0.0432801	0.169193
ATP1B3	1320.78	1.24356	0.370975	-3.35214	0.000801897	0.0115801		ATP1B3	1305.95	1.06515	0.437638	-2.43386	0.0149386	0.0952755
NEDD4	396.343	-0.0446735	0.248756	0.179588	0.857476	0.925259		NEDD4	398.452	-0.223798	0.204295	1.09547	0.273313	0.482484
PIGB	127.367	0.297145	0.211155	-1.40724	0.159356	0.339134		PIGB	127.117	0.11563	0.170022	-0.680091	0.496447	0.684793
MAPK6	538.187	0.191659	0.20176	-0.949936	0.342145	0.543628		MAPK6	596.282	0.212252	0.225479	-0.941336	0.346533	0.554899
GNB5	510.436	-0.639691	0.345049	1.85391	0.0637517	0.190707		GNB5	553.519	-0.659974	0.33759	1.95495	0.0505885	0.186492
RAB27A	778.975	1.0313	0.255236	-4.04057	5.3321e-05	0.00195243		RAB27A	757.307	0.820081	0.273193	-3.00184	0.00268356	0.0369508
CECR5	236.593	0.0695992	0.247024	-0.281751	0.778135	0.878127		CECR5	232.087	-0.155028	0.161828	0.957978	0.338074	0.546706
UFD1L	395.308	0.36275	0.308162	-1.17714	0.23914	0.435983		UFD1L	367.934	0.0466821	0.231257	-0.201862	0.840024	0.915079
LRP6	663.986	-0.345972	0.377042	0.917595	0.358831	0.560184		LRP6	723.851	-0.359201	0.231092	1.55437	0.120097	0.30134
PHRF1	513.475	-0.322117	0.227001	1.41901	0.155896	0.334523		PHRF1	620.366	-0.118066	0.109886	1.07444	0.282627	0.492397
IKBKAP	426.069	-0.0999954	0.156735	0.63799	0.52348	0.701536		IKBKAP	481.362	-0.0375188	0.149153	0.251546	0.801392	0.892399
NUCB2	848.346	0.823926	0.337747	-2.43948	0.0147085	0.0761261		NUCB2	761.189	0.46039	0.187225	-2.45902	0.0139316	0.0919799
PFN2	751.436	-0.657278	0.408761	1.60798	0.10784	0.267469		PFN2	758.501	-0.853171	0.335672	2.54168	0.0110322	0.0811496
PTPN3	66.2845	-0.776627	0.571786	1.35825	0.174385	0.358544		PTPN3	77.3786	-0.633181	0.634397	0.998085	0.318238	0.528087
SPTB	64.3242	0.493958	0.43569	-1.13374	0.256905	0.455998		SPTB	81.3438	0.746518	0.336762	-2.21675	0.0266401	0.129355
DAPP1	210.077	1.60885	0.610787	-2.63406	0.00843704	0.0530807		DAPP1	249.418	1.73471	0.608249	-2.85197	0.00434494	0.0479038
FGF10	178.663	0.708583	0.351133	-2.01799	0.0435923	0.150384		FGF10	347.172	1.6816	0.629803	-2.67005	0.00758403	0.0653911
SLC44A1	1048.07	0.344992	0.242006	-1.42555	0.153999	0.331595		SLC44A1	1077.04	0.218865	0.210855	-1.03799	0.299274	0.508832
TMEM260	179.035	0.0636937	0.216402	-0.294331	0.768505	0.872967		TMEM260	196.848	0.0653244	0.195293	-0.334494	0.738007	0.854376
SMG6	640.956	-0.52984	0.229317	2.31052	0.0208596	0.0948016		SMG6	742.885	-0.404859	0.143845	2.81455	0.00488463	0.0507599
EXOC5	917.153	0.0930801	0.18819	-0.494606	0.620878	0.774847		EXOC5	963.77	0.00967841	0.170953	-0.0566146	0.954852	0.97767
CLTCL1	56.6011	0.0367231	0.3007	-0.122125	0.9028	0.949674		CLTCL1	64.3535	0.112613	0.212465	-0.530032	0.596089	0.759064
FSTL3	619.282	1.10572	0.402873	-2.74457	0.00605894	0.0433533		FSTL3	501.932	0.56823	0.308881	-1.83964	0.0658209	0.215746
DGCR2	1028.05	-0.678784	0.156003	4.35109	1.35461e-05	0.000776802		DGCR2	1194.02	-0.546162	0.164894	3.3122	0.000925647	0.0198945
RNF126	265.37	-0.245622	0.206702	1.18829	0.23472	0.43064		RNF126	296.907	-0.201526	0.195374	1.03149	0.302312	0.51149
MNT	325.617	-0.467885	0.193235	2.42132	0.0154641	0.0782655		MNT	411.581	-0.164663	0.124085	1.32702	0.184502	0.385743
ZXDC	216.84	-0.206377	0.187043	1.10337	0.269867	0.469573		ZXDC	254.059	-0.0688272	0.141234	0.487327	0.626027	0.779366
JMJD6	327.38	-0.00497862	0.238355	0.0208875	0.983335	0.99131		JMJD6	340.875	-0.107198	0.165506	0.647702	0.517178	0.701889
POLB	148.774	0.592367	0.332164	-1.78336	0.0745284	0.210099		POLB	130.838	0.180209	0.23259	-0.774789	0.438464	0.638017
ST6GALNAC1	43.7899	-0.200383	0.531127	0.377279	0.705966	0.832787		ST6GALNAC1	41.7302	-0.522577	0.562319	0.929325	0.352721	0.560798
WIPI1	319.773	1.20416	0.391501	-3.07575	0.00209973	0.0216102		WIPI1	321.925	1.0549	0.414018	-2.54797	0.0108352	0.080507
GBA2	609.514	-0.472023	0.209773	2.25016	0.0244386	0.104342		GBA2	706.886	-0.34473	0.185634	1.85704	0.063305	0.21095
NDST1	1672.77	0.313387	0.39555	-0.792282	0.428196	0.621461		NDST1	1731.28	0.200516	0.201673	-0.994263	0.320095	0.529682
ASNS	222.435	-0.136457	0.394568	0.34584	0.729463	0.847924		ASNS	232.146	-0.234242	0.27655	0.847015	0.396987	0.602095
AP3M2	247.052	0.0424501	0.160498	-0.26449	0.791403	0.886447		AP3M2	258.341	-0.0583143	0.124323	0.469054	0.639031	0.787622
ST6GALNAC2	325.939	0.331222	0.308609	-1.07327	0.283149	0.483446		ST6GALNAC2	307.107	0.0310971	0.276911	-0.1123	0.910585	0.952917
PABPC1	8960.29	-0.31035	0.149095	2.08156	0.0373829	0.136457		PABPC1	9927.73	-0.286995	0.120752	2.37673	0.017467	0.10433
TESK2	85.104	0.25466	0.222366	-1.14523	0.252113	0.450337		TESK2	95.4222	0.307875	0.23881	-1.28921	0.197326	0.401076
C16orf80	219.515	0.186494	0.121656	-1.53295	0.125287	0.292527		C16orf80	221.601	0.0201542	0.120329	-0.167492	0.866983	0.929626
CSNK2A2	569.595	-0.269103	0.138689	1.94034	0.0523386	0.168973		CSNK2A2	620.124	-0.283195	0.0926635	3.05617	0.00224187	0.0337068
PTPN21	541.56	-0.815527	0.270438	3.01558	0.00256488	0.0249317		PTPN21	621.337	-0.702702	0.249746	2.81367	0.00489793	0.0508289
EIF2B3	211.843	-0.00290951	0.400952	0.00725651	0.99421	0.997108		EIF2B3	209.454	-0.209416	0.266112	0.786948	0.431312	0.632197
CAMK2A	76.8636	-1.46006	0.701154	2.08236	0.0373093	0.136289		CAMK2A	98.5808	-1.01173	0.701646	1.44193	0.149322	0.341314
TCOF1	461.37	-0.764156	0.199977	3.82121	0.000132798	0.00351474		TCOF1	549.894	-0.565629	0.19908	2.84121	0.00449425	0.0486603
CDC42	2813.87	0.488943	0.218223	-2.24057	0.025054	0.105825		CDC42	2700.76	0.237065	0.112139	-2.11403	0.0345124	0.149502
OSBPL3	266.872	1.73564	0.526236	-3.29822	0.000973	0.0130932		OSBPL3	294.448	1.74177	0.525794	-3.31266	0.000924148	0.0198835
SLC12A3	3.90096	1.74189	1.26345	-1.37867	0.167996	0.350207		SLC12A3	7.88455	2.67364	0.844418	-3.16625	0.00154416	0.0271842
RAD18	104.127	0.123786	0.161432	-0.766803	0.443199	0.635414		RAD18	107.125	-0.0106511	0.171155	0.0622308	0.950379	0.975497
ATP2B1	947.64	0.312514	0.366673	-0.852298	0.394049	0.591829		ATP2B1	1159.42	0.514712	0.421495	-1.22116	0.222026	0.428524
NCK2	658.168	-0.457201	0.134548	3.39805	0.000678688	0.0104793		NCK2	709.363	-0.499342	0.169747	2.94168	0.00326432	0.0406364
MAP4K4	1341.04	0.630179	0.326736	-1.92871	0.0537664	0.171619		MAP4K4	1376.09	0.507643	0.210293	-2.41398	0.0157793	0.0985201
MGAT4A	596.241	1.13238	0.34254	-3.30582	0.000946975	0.012822		MGAT4A	623.461	1.04838	0.357794	-2.93011	0.0033884	0.0414878
RPL31	8368.66	0.709791	0.470266	-1.50934	0.131212	0.30132		RPL31	6557.72	0.0776265	0.273489	-0.283837	0.776535	0.877911
WDR1	4382.26	-0.322844	0.289574	1.11489	0.264897	0.464035		WDR1	4731.78	-0.353256	0.252467	1.39922	0.161748	0.357494
SNX13	635.298	0.124208	0.187656	-0.661888	0.508043	0.68843		SNX13	667.484	0.0403788	0.191367	-0.211002	0.832886	0.910488
ARHGAP10	573.638	-1.41688	0.425105	3.33302	0.000859096	0.0121074		ARHGAP10	686.71	-1.15928	0.462311	2.50758	0.0121561	0.0854471
RPS6KA2	1514.89	0.0533308	0.374089	-0.142562	0.886636	0.941607		RPS6KA2	1560.82	-0.0758459	0.249742	0.303697	0.761359	0.868911
ING3	197.678	0.40527	0.200176	-2.02457	0.0429115	0.14895		ING3	192.277	0.17884	0.157892	-1.13267	0.257352	0.465279
VASH1	653.157	0.421956	0.291514	-1.44746	0.147767	0.323871		VASH1	698.963	0.372422	0.214825	-1.73361	0.0829873	0.246185
LMCD1	1320.91	1.15281	0.557987	-2.06602	0.0388263	0.139682		LMCD1	1150.6	0.754594	0.512266	-1.47305	0.140737	0.330825
WBSCR22	483.12	0.110831	0.28588	-0.387683	0.69825	0.827858		WBSCR22	463.04	-0.160159	0.172796	0.926869	0.353995	0.561928
SEL1L	2385.52	0.724704	0.408401	-1.77449	0.0759818	0.212601		SEL1L	2560.72	0.686892	0.320292	-2.14458	0.0319863	0.143856
TRIP13	18.3264	0.322673	0.500313	-0.644944	0.518964	0.697592		TRIP13	20.719	0.396432	0.460042	-0.861728	0.388837	0.594395
ATP6AP1	930.583	-0.0757969	0.171981	0.440727	0.65941	0.800389		ATP6AP1	1058.35	-0.0037196	0.197193	0.0188628	0.984951	0.99339
TCF3	519.228	0.2065	0.302435	-0.68279	0.49474	0.678232		TCF3	580.228	0.241255	0.190875	-1.26394	0.20625	0.412347
TRIB2	618.145	0.493307	0.306106	-1.61156	0.107059	0.266525		TRIB2	653.672	0.422861	0.23288	-1.81579	0.0694025	0.22151
DAZAP1	703.545	-0.09481	0.153109	0.619232	0.535764	0.711269		DAZAP1	802.774	-0.0120221	0.162211	0.0741144	0.940919	0.970492
MBD3	717.35	-0.245279	0.139729	1.75539	0.0791932	0.21881		MBD3	821.238	-0.155846	0.143372	1.087	0.277035	0.48648
HLTF	403.937	-0.45238	0.199481	2.26779	0.023342	0.101286		HLTF	439.356	-0.466604	0.201551	2.31507	0.0206091	0.113863
FAM50A	523.57	-0.205887	0.282712	0.728257	0.466456	0.654705		FAM50A	541.694	-0.327342	0.218429	1.49862	0.133972	0.321233
FAM3A	384.93	-0.516349	0.256371	2.01407	0.0440023	0.151294		FAM3A	423.467	-0.50614	0.244483	2.07024	0.0384296	0.158193
CPSF1	560.353	-0.362427	0.244457	1.48258	0.138186	0.311009		CPSF1	674.997	-0.160879	0.20051	0.802351	0.42235	0.623819
MYO3B	26.0205	0.109636	0.657752	-0.166684	0.867619	0.930878		MYO3B	24.1124	-0.252781	0.805252	0.313916	0.753585	0.864796
CYBRD1	5146.76	0.214064	0.376813	-0.56809	0.569974	0.737005		CYBRD1	5864.39	0.287463	0.321532	-0.894042	0.371299	0.578251
CDH19	836.363	2.65579	0.681085	-3.89936	9.64485e-05	0.0028231		CDH19	406.017	1.3609	0.297352	-4.57674	4.72281e-06	0.00077876
PDCD2	450.452	0.326198	0.193639	-1.68457	0.0920725	0.241636		PDCD2	419.291	0.00477085	0.0877367	-0.0543769	0.956635	0.978546
SLC6A15	4.38013	-2.0156	0.705413	2.85733	0.00427219	0.0347133		SLC6A15	6.50304	-1.04734	0.692273	1.5129	0.130305	0.316009
RDH11	762.393	-0.128675	0.179404	0.717232	0.473231	0.660637		RDH11	808.546	-0.197427	0.133945	1.47394	0.140498	0.330458
PRKACA	900.054	-0.365696	0.11735	3.11629	0.00183145	0.0198417		PRKACA	1046.05	-0.240753	0.139975	1.71997	0.0854387	0.250046
LPHN1	271.986	-1.03516	0.353269	2.93024	0.00338697	0.0296319		LPHN1	337.672	-0.724229	0.305628	2.36964	0.0178053	0.10566
ACTN1	6430.72	-1.12538	0.472357	2.38247	0.0171968	0.0835165		ACTN1	7327.33	-1.01798	0.429229	2.37166	0.0177085	0.105304
ZFYVE26	393.282	-0.352759	0.235022	1.50096	0.133366	0.304234		ZFYVE26	486.705	-0.0974038	0.174967	0.556699	0.577733	0.747124
RPS6KA6	17.7054	-1.00318	0.429711	2.33455	0.0195667	0.0906911		RPS6KA6	23.2419	-0.577833	0.490615	1.17777	0.238887	0.44588
EPN2	774.278	-0.559524	0.288936	1.9365	0.0528066	0.170044		EPN2	907.533	-0.406837	0.247337	1.64487	0.0999969	0.27188
PTPN18	586.627	0.374358	0.16244	-2.3046	0.0211889	0.0958583		PTPN18	648.555	0.389079	0.206493	-1.88423	0.0595342	0.203336
LIMS2	1954.26	-1.57303	0.534269	2.94427	0.00323715	0.0286477		LIMS2	2372.44	-1.2624	0.60683	2.08032	0.0374963	0.156516
SPEG	1573.29	-1.60745	0.707219	2.27292	0.0230313	0.100402		SPEG	2134.27	-0.991835	0.727514	1.36332	0.172782	0.371673
LNX1	92.9524	-0.311849	0.245706	1.2692	0.204371	0.395273		LNX1	103.224	-0.28177	0.213391	1.32044	0.186689	0.388515
ALDH3A2	700.926	-0.4503	0.242086	1.86009	0.0628734	0.189075		ALDH3A2	765.887	-0.45496	0.222949	2.04065	0.0412861	0.164956
TFRC	930.694	1.38349	0.480503	-2.87925	0.00398617	0.0330396		TFRC	1617.39	2.1267	0.468902	-4.53549	5.74694e-06	0.00086277
SREBF1	540.304	-0.592841	0.224089	2.64556	0.00815562	0.0521769		SREBF1	652.7	-0.377645	0.208808	1.80857	0.0705174	0.223613
AFF4	1555.38	-0.106671	0.236498	0.451043	0.651958	0.795882		AFF4	1933.22	0.145719	0.226896	-0.642229	0.520725	0.704656
UBE2D1	318.052	0.733439	0.251976	-2.91074	0.00360568	0.0308027		UBE2D1	329.311	0.630528	0.239862	-2.62871	0.00857082	0.0702407
MPP5	344.414	-0.191482	0.158479	1.20824	0.226954	0.421546		MPP5	377.138	-0.190985	0.183026	1.04349	0.296723	0.506292
RHOBTB1	317.983	-0.532896	0.305949	1.74178	0.0815467	0.222955		RHOBTB1	353.341	-0.505231	0.262204	1.92686	0.0539973	0.193561
SMC1A	1047.78	-0.00289929	0.160283	0.0180885	0.985568	0.992198		SMC1A	1284.83	0.218573	0.139598	-1.56573	0.117413	0.296808
HSD17B10	363.417	0.346276	0.313838	-1.10336	0.269871	0.469573		HSD17B10	352.87	0.111677	0.208576	-0.535426	0.592355	0.757078
MARK2	369.185	-0.299548	0.180176	1.66252	0.0964079	0.248954		MARK2	449.38	-0.0836654	0.118165	0.708037	0.478922	0.671346
HMMR	21.5757	2.28104	0.912963	-2.4985	0.012472	0.0683393		HMMR	22.9871	2.23137	0.856277	-2.6059	0.00916325	0.0729759
CHFR	262.907	-0.0768587	0.19485	0.39445	0.693249	0.824462		CHFR	307.496	0.0505811	0.195449	-0.258795	0.795794	0.888842
TRHDE	92.7746	-0.283985	0.677089	0.419421	0.674909	0.812333		TRHDE	119.743	0.0428404	0.617843	-0.0693387	0.94472	0.972451
P4HA2	487.125	-0.145971	0.28632	0.509819	0.610178	0.76641		P4HA2	532.266	-0.156913	0.266201	0.589454	0.555557	0.730831
FCGR2B	458.714	1.59891	0.460663	-3.47088	0.000518748	0.00861959		FCGR2B	739.458	2.21223	0.672876	-3.28773	0.00100999	0.0211021
NFATC3	646.039	-0.203137	0.179307	1.1329	0.257256	0.456338		NFATC3	758.716	-0.0612228	0.131824	0.464427	0.642342	0.789804
TRNT1	245.783	0.455344	0.213703	-2.13073	0.0331115	0.126386		TRNT1	230.935	0.162569	0.182178	-0.892367	0.372196	0.57898
ACADVL	2492.24	-0.404121	0.209616	1.92791	0.0538667	0.171802		ACADVL	2931.17	-0.250532	0.205608	1.21849	0.223038	0.429611
STK10	638.005	0.945111	0.401963	-2.35124	0.0187111	0.0881966		STK10	770.482	1.10819	0.361958	-3.06166	0.00220114	0.0333436
FBXW11	606.719	-0.276733	0.16612	1.66586	0.0957416	0.247949		FBXW11	705.095	-0.153057	0.147932	1.03464	0.300836	0.50998
ACAP1	258.913	1.1771	0.564617	-2.08477	0.0370903	0.135787		ACAP1	330.264	1.42606	0.547727	-2.6036	0.00922506	0.073294
CRMP1	122.55	0.167042	0.325782	-0.51274	0.608133	0.764852		CRMP1	114.784	-0.155361	0.25755	0.603228	0.546357	0.724192
EVC	582.747	-0.745261	0.350679	2.12519	0.0335705	0.127306		EVC	700.078	-0.528866	0.270953	1.95188	0.050953	0.187339
DERL2	366.801	0.724911	0.294967	-2.4576	0.0139869	0.0737057		DERL2	330.82	0.363904	0.218944	-1.66209	0.0964952	0.266451
SIDT1	108.591	0.106908	0.577462	-0.185135	0.853123	0.922456		SIDT1	133.435	0.323077	0.582636	-0.554509	0.579231	0.748579
NDE1	1657.99	-1.90126	0.561416	3.38655	0.000707784	0.0107329		NDE1	2083.09	-1.44581	0.554769	2.60614	0.00915679	0.0729533
MRVI1	2097.54	-1.06128	0.316983	3.34807	0.000813775	0.0117057		MRVI1	2442.15	-0.903857	0.333356	2.71139	0.00670016	0.0609443
TMEM38A	35.652	-0.843784	0.36693	2.29958	0.0214723	0.0965642		TMEM38A	43.3289	-0.59029	0.510979	1.15521	0.248003	0.455291
AP1M1	480.685	-0.255974	0.114873	2.22832	0.0258589	0.1078		AP1M1	534.734	-0.225724	0.142233	1.587	0.112513	0.290123
PVR	248.888	0.322958	0.326183	-0.990112	0.322119	0.523982		PVR	281.096	0.376426	0.340913	-1.10417	0.269519	0.478254
IKBKG	293.215	-0.192341	0.14892	1.29158	0.196503	0.385434		IKBKG	349.586	-0.0178462	0.196963	0.0906064	0.927805	0.96236
XRCC1	286.644	-0.440977	0.208785	2.11211	0.0346771	0.129883		XRCC1	346.435	-0.225215	0.311322	0.723414	0.469425	0.664282
SCARB1	322.261	0.467204	0.371583	-1.25734	0.208632	0.400429		SCARB1	355.142	0.475696	0.228128	-2.08522	0.0370494	0.1556
MCM2	122.468	-0.228069	0.257961	0.884124	0.376629	0.576514		MCM2	140.792	-0.129389	0.276665	0.467675	0.640017	0.788198
MOV10L1	6.15075	1.49949	0.671954	-2.23153	0.0256459	0.107331		MOV10L1	4.13681	0.653576	0.668074	-0.978298	0.327927	0.537251
PANX2	25.9518	-0.179304	0.518243	0.345984	0.729355	0.847848		PANX2	29.901	-0.0815812	0.510884	0.159686	0.873128	0.932876
SELO	168.684	-0.417186	0.222424	1.87564	0.0607053	0.185008		SELO	200.916	-0.236735	0.23789	0.995145	0.319666	0.52921
TP63	109.881	-3.91561	0.75677	5.1741	2.29008e-07	4.59282e-05		TP63	132.904	-3.13931	0.877405	3.57795	0.000346302	0.0111109
ALPK1	262.829	0.438758	0.182599	-2.40284	0.0162682	0.0809799		ALPK1	275.154	0.349563	0.242145	-1.44361	0.148848	0.340695
LLGL2	133.558	-0.668811	0.464853	1.43876	0.150219	0.327018		LLGL2	149.021	-0.628241	0.418422	1.50146	0.133238	0.320245
PDE8A	418.16	-0.0091813	0.183092	0.0501459	0.960006	0.97961		PDE8A	442.647	-0.0824181	0.170599	0.48311	0.629018	0.78106
CLCN4	66.2384	0.0699797	0.409097	-0.171059	0.864178	0.929066		CLCN4	79.6523	0.246745	0.425215	-0.580284	0.561723	0.73622
NLE1	144.209	-0.144784	0.153938	0.940535	0.346943	0.548273		NLE1	159.966	-0.117773	0.168718	0.698044	0.48515	0.676352
SDHA	1083.96	-0.542306	0.235024	2.30744	0.0210301	0.095316		SDHA	1242.59	-0.438629	0.230261	1.90492	0.0567904	0.198441
SMARCE1	1675.15	0.0165473	0.125145	-0.132225	0.894806	0.945653		SMARCE1	1667.85	-0.18022	0.0905185	1.99097	0.0464838	0.17637
FNDC8	2.71786	0.391394	0.707417	-0.553273	0.580076	0.743673		FNDC8	3.17183	0.458266	0.719276	-0.637121	0.524046	0.707295
GSDMB	80.7052	-0.488719	0.365878	1.33574	0.181634	0.36728		GSDMB	103.835	-0.142034	0.403941	0.351621	0.725123	0.846278
KDM5A	711.692	0.172872	0.222501	-0.776952	0.437187	0.629974		KDM5A	820.568	0.269401	0.182773	-1.47397	0.140491	0.330458
ADAM11	16.0897	-0.940789	0.39062	2.40845	0.0160206	0.080225		ADAM11	20.7901	-0.516413	0.427083	1.20916	0.226601	0.434029
PPP2R3A	247.036	-0.797057	0.313818	2.53987	0.0110893	0.0636827		PPP2R3A	268.961	-0.809767	0.343362	2.35835	0.0183565	0.106732
FERMT2	2678.37	-0.580729	0.361512	1.60639	0.108188	0.267967		FERMT2	2858.15	-0.638787	0.367146	1.73987	0.0818811	0.244304
DHRS9	82.3056	2.39975	0.752324	-3.18978	0.00142379	0.0167235		DHRS9	100.888	2.57066	0.614581	-4.18278	2.87966e-05	0.00242385
PTGS2	2264.85	1.48771	0.815682	-1.82388	0.0681699	0.198746		PTGS2	2910.96	1.73952	1.00468	-1.73141	0.0833781	0.246701
IGF2BP2	98.255	0.89209	0.433915	-2.05591	0.0397912	0.142046		IGF2BP2	107.791	0.886995	0.384693	-2.30572	0.0211261	0.115268
MAP3K13	287.088	0.339809	0.183442	-1.85241	0.0639672	0.190954		MAP3K13	301.397	0.257206	0.136548	-1.88363	0.0596149	0.203497
ST6GAL1	1519.78	2.25185	0.529483	-4.25292	2.11e-05	0.00104484		ST6GAL1	1409.59	1.98467	0.492834	-4.02706	5.64784e-05	0.00359549
TBX21	30.98	1.37114	0.681495	-2.01195	0.0442248	0.151745		TBX21	45.7538	1.85517	0.643899	-2.88115	0.00396226	0.0453821
VDAC1P1	3.4115	3.18624	2.39847	-1.32845	0.184029	0.370435		VDAC1P1	4.90636	3.57245	2.66601	-1.34	0.180246	0.380924
FRY	874.021	-0.39832	0.323949	1.22957	0.218856	0.412222		FRY	942.6	-0.433208	0.268646	1.61256	0.10684	0.282302
PICALM	2334.19	0.55682	0.223862	-2.48733	0.0128705	0.0699397		PICALM	2511.06	0.521023	0.259136	-2.01062	0.0443657	0.171669
NSF	574.518	0.293928	0.214075	-1.37301	0.169748	0.352346		NSF	609.499	0.229198	0.199801	-1.14713	0.251328	0.458542
GLI2	123.935	-0.833409	0.392082	2.1256	0.0335366	0.127283		GLI2	146.62	-0.647898	0.346916	1.86759	0.0618186	0.208135
CLASP1	662.091	-0.544689	0.232235	2.34542	0.0190059	0.0890323		CLASP1	822.311	-0.268927	0.161875	1.66133	0.0966471	0.266567
MRPS34	394.635	-0.0514322	0.258396	0.199044	0.842228	0.91664		MRPS34	392.017	-0.255326	0.231552	1.10267	0.270171	0.479025
NOTCH3	2177.82	0.604094	0.489	-1.23537	0.216695	0.409715		NOTCH3	2479.45	0.667536	0.421228	-1.58474	0.113026	0.290946
CLNS1A	595.011	0.216561	0.232028	-0.933341	0.350644	0.551707		CLNS1A	566.358	-0.0647058	0.128481	0.503621	0.614528	0.771882
PPP2R2C	27.5011	-2.9528	0.818954	3.60557	0.000311467	0.00621564		PPP2R2C	32.135	-2.59366	0.879319	2.94962	0.00318162	0.0400186
TEAD2	411.705	0.199691	0.239961	-0.832184	0.405305	0.601339		TEAD2	389.082	-0.0945726	0.178454	0.529955	0.596143	0.759064
EED	205.73	0.391405	0.284057	-1.37791	0.168231	0.350373		EED	197.027	0.13028	0.163717	-0.79576	0.426172	0.627436
TSG101	543.3	0.159856	0.232816	-0.68662	0.492323	0.676542		TSG101	522.051	-0.10351	0.12775	0.810257	0.417793	0.620596
C17orf85	344.854	-0.274907	0.182693	1.50475	0.13239	0.302873		C17orf85	390.617	-0.205246	0.145795	1.40777	0.159198	0.35438
ATP2A3	997.582	0.939539	0.411911	-2.28093	0.0225527	0.0992293		ATP2A3	1205.53	1.10464	0.374219	-2.95184	0.00315883	0.0398909
CA12	390.256	-0.613531	0.63293	0.969352	0.33237	0.534341		CA12	414.165	-0.690719	0.64021	1.07889	0.280635	0.490319
MGLL	1678.24	-0.525176	0.247052	2.12577	0.0335221	0.127281		MGLL	1906.83	-0.445314	0.167189	2.66354	0.00773225	0.0660228
NTN4	454.766	-0.126022	0.267763	0.47065	0.637891	0.786471		NTN4	519.21	-0.0435146	0.263423	0.165189	0.868795	0.930889
BCS1L	159.298	-0.190808	0.203483	0.937712	0.348392	0.549476		BCS1L	166.486	-0.286848	0.199318	1.43914	0.15011	0.342265
NUAK1	423.281	0.780915	0.524566	-1.48869	0.13657	0.308803		NUAK1	362.476	0.321155	0.352564	-0.910914	0.362341	0.569781
DPP8	658.63	-0.0405317	0.184749	0.219388	0.826347	0.906724		DPP8	733.752	-0.00889956	0.139885	0.0636206	0.949272	0.974705
SLC24A1	143.155	-0.206834	0.359709	0.575005	0.565288	0.734367		SLC24A1	152.792	-0.269152	0.244157	1.10237	0.270299	0.479211
ZNF532	1167.6	-0.529933	0.270441	1.95951	0.050053	0.164367		ZNF532	1360.69	-0.392436	0.167565	2.342	0.0191808	0.109309
SCARF1	285.766	0.938072	0.34141	-2.74764	0.0060026	0.0430837		SCARF1	290.628	0.800269	0.324935	-2.46286	0.0137835	0.0915727
LMAN1	1545.9	0.605462	0.303587	-1.99436	0.0461126	0.155496		LMAN1	1671.22	0.578823	0.278867	-2.07563	0.0379285	0.157331
PTPLAD1	915.617	-0.252249	0.207901	1.21331	0.22501	0.419733		PTPLAD1	894.248	-0.507859	0.210107	2.41714	0.0156431	0.0981559
IPCEF1	106.328	0.769955	0.585357	-1.31536	0.188389	0.3761		IPCEF1	133.853	1.00451	0.642071	-1.56449	0.117703	0.297213
ZZEF1	872.312	-0.158179	0.241334	0.655439	0.512185	0.691695		ZZEF1	1104	0.132033	0.132691	-0.995036	0.319719	0.52921
ENO1	4006.63	0.021062	0.274361	-0.0767674	0.938809	0.96836		ENO1	4260.58	-0.0398524	0.261086	0.152641	0.878681	0.935622
C19orf10	649.408	1.10595	0.384556	-2.8759	0.00402873	0.0332771		C19orf10	549.41	0.649007	0.286141	-2.26813	0.0233211	0.121442
ANO8	88.342	0.00466095	0.239196	-0.0194859	0.984453	0.991959		ANO8	109.777	0.242253	0.203159	-1.19243	0.233091	0.440023
TUBE1	207.134	-0.181728	0.285757	0.635953	0.524807	0.702701		TUBE1	221.403	-0.229173	0.230555	0.994009	0.320219	0.529695
ARHGEF10L	383.926	-0.927728	0.22024	4.21236	2.52722e-05	0.00116474		ARHGEF10L	489.015	-0.562797	0.217849	2.58343	0.00978236	0.0757474
TXK	26.2194	1.13619	0.573666	-1.98058	0.0476379	0.159092		TXK	32.0027	1.31341	0.725046	-1.81148	0.0700663	0.223026
WSCD2	64.8994	-1.31548	0.628467	2.09316	0.036335	0.13385		WSCD2	72.6865	-1.25763	0.523569	2.40203	0.0163042	0.10018
TACR2	165.341	-1.34412	0.966946	1.39006	0.16451	0.345683		TACR2	175.694	-1.42871	0.910058	1.56991	0.116437	0.29563
ACTR6	283.25	0.268961	0.327042	-0.822406	0.410846	0.606288		ACTR6	257.302	-0.101039	0.160042	0.63133	0.527825	0.710917
TIPIN	39.276	0.491559	0.281677	-1.74512	0.0809648	0.22182		TIPIN	37.9464	0.244404	0.273878	-0.892382	0.372188	0.57898
SRI	738.113	0.117326	0.261464	-0.448727	0.653629	0.796618		SRI	701.27	-0.171773	0.148103	1.15983	0.24612	0.453629
EIF4G3	979.942	-0.298848	0.221674	1.34814	0.177614	0.362272		EIF4G3	1130.2	-0.191459	0.173094	1.1061	0.268684	0.47758
NUP37	148.225	0.333717	0.339281	-0.983602	0.325311	0.527112		NUP37	128.811	-0.122539	0.163554	0.749226	0.453721	0.650905
SEMA3A	401.262	-0.54588	0.458364	1.19093	0.233681	0.429404		SEMA3A	408.084	-0.716573	0.387422	1.84959	0.064372	0.213122
GTSE1	12.1647	1.3607	0.656707	-2.07201	0.0382648	0.138345		GTSE1	15.3023	1.58036	0.744268	-2.12337	0.0337229	0.147672
SEMA3C	1452.94	-0.62506	0.520783	1.20023	0.23005	0.425357		SEMA3C	1626.75	-0.571341	0.479804	1.19078	0.23374	0.44071
TTC38	212.24	-0.151059	0.263097	0.574158	0.565861	0.734468		TTC38	220.937	-0.257982	0.20041	1.28727	0.198001	0.401935
ACAT1	731.252	-0.282621	0.386845	0.730579	0.465036	0.653724		ACAT1	743.647	-0.442611	0.286938	1.54253	0.122944	0.305116
GRAMD4	282.531	0.145893	0.193974	-0.75213	0.451973	0.642191		GRAMD4	353.112	0.393621	0.189615	-2.0759	0.037903	0.157331
CELSR1	211.679	-0.132216	0.540847	0.244461	0.806874	0.895101		CELSR1	238.486	-0.08102	0.480673	0.168555	0.866146	0.929195
ZNF638	1162.39	-0.166273	0.138285	1.20239	0.229211	0.424267		ZNF638	1344.32	-0.0559025	0.124353	0.449547	0.653037	0.796867
SLC25A40	185.234	-0.188016	0.263526	0.713462	0.47556	0.66261		SLC25A40	196.313	-0.260301	0.249012	1.04533	0.295869	0.505638
TIMM21	188.778	-0.286526	0.226116	1.26716	0.205098	0.396487		TIMM21	196.089	-0.397353	0.21264	1.86867	0.0616691	0.207805
ADD2	52.3167	2.16408	0.464857	-4.65536	3.23411e-06	0.000297419		ADD2	46.174	1.80941	0.356621	-5.07375	3.9006e-07	0.000150901
RASAL2	430.589	0.0273067	0.309123	-0.0883361	0.92961	0.963194		RASAL2	462.588	-0.0136925	0.185913	0.0736499	0.941289	0.970774
VPS9D1	131.819	-0.339253	0.203492	1.66716	0.0954824	0.247587		VPS9D1	162.278	-0.0928503	0.301888	0.307566	0.758413	0.867095
ZNF37A	385.219	0.00691202	0.247427	-0.0279356	0.977714	0.988276		ZNF37A	461.865	0.184622	0.157332	-1.17345	0.240614	0.447608
MARK3	661.321	-0.0172574	0.132713	0.130036	0.896538	0.946685		MARK3	705.01	-0.0746824	0.120465	0.61995	0.535291	0.716477
SLC25A3	3162.18	-0.115502	0.244335	0.472721	0.636412	0.785517		SLC25A3	3222.67	-0.267303	0.165864	1.61158	0.107053	0.282403
FNDC3B	1156.05	0.600392	0.393695	-1.52502	0.127255	0.295565		FNDC3B	1339.69	0.696907	0.405531	-1.7185	0.085705	0.250429
FOSL2	3651.8	0.36101	0.419609	-0.860348	0.389597	0.588109		FOSL2	4315.09	0.497064	0.426781	-1.16468	0.244149	0.451345
CACNG4	4.23261	-2.41444	0.878157	2.74944	0.00596978	0.0429895		CACNG4	4.86574	-2.1136	1.02826	2.0555	0.0398306	0.161417
FRYL	823.436	0.398755	0.266402	-1.49682	0.134441	0.305884		FRYL	901.328	0.393755	0.212091	-1.85653	0.0633776	0.211045
TMEM131	730.886	-0.228747	0.192884	1.18593	0.23565	0.431578		TMEM131	881.653	-0.0313648	0.140107	0.223864	0.822863	0.905356
FSCN1	722.192	0.830974	0.434325	-1.91325	0.0557157	0.175078		FSCN1	824.43	0.896839	0.42213	-2.12456	0.0336235	0.147432
ACTB	49910.4	-0.677379	0.283092	2.39279	0.0167207	0.0822175		ACTB	55639.1	-0.635338	0.249746	2.54394	0.010961	0.0810372
MOCOS	39.3811	-0.296898	0.434074	0.683979	0.493988	0.677761		MOCOS	34.9352	-0.777368	0.437561	1.7766	0.0756348	0.23333
PLD1	206.393	0.109221	0.366368	-0.298118	0.765613	0.871111		PLD1	227.179	0.112122	0.336314	-0.333386	0.738843	0.854802
WDR62	11.979	0.515455	0.634534	-0.812336	0.416599	0.612017		WDR62	14.9124	0.733988	0.60125	-1.22077	0.222173	0.428559
DLG1	657.786	-0.312791	0.151209	2.0686	0.0385832	0.139184		DLG1	718.128	-0.320502	0.148684	2.1556	0.0311152	0.141777
RAB7A	2600.27	0.110158	0.088089	-1.25053	0.211107	0.40322		RAB7A	2772.58	0.0545789	0.0698852	-0.780979	0.434815	0.635003
BCAP29	834.409	0.283002	0.224525	-1.26045	0.207508	0.399212		BCAP29	797.715	0.0151056	0.15562	-0.0970671	0.922673	0.959742
SEC31B	125.498	-0.066179	0.229741	0.288059	0.773302	0.875675		SEC31B	167.994	0.326825	0.250752	-1.30338	0.192446	0.394964
SART3	509.175	-0.10573	0.140917	0.750298	0.453075	0.643024		SART3	598.513	0.0351041	0.12832	-0.273567	0.784417	0.882656
ARHGAP15	99.4805	2.01456	0.445663	-4.52037	6.17316e-06	0.000446346		ARHGAP15	88.6014	1.67638	0.415057	-4.03891	5.37002e-05	0.00351885
EXOSC7	212.834	-0.240765	0.266245	0.904299	0.365837	0.566678		EXOSC7	215.993	-0.402077	0.169665	2.36983	0.0177962	0.105637
KIFAP3	301.371	0.281872	0.172594	-1.63315	0.102437	0.258959		KIFAP3	304.132	0.122218	0.157736	-0.774824	0.438443	0.638017
MKRN2	382.157	-0.117718	0.191788	0.613794	0.539352	0.714173		MKRN2	407.264	-0.172054	0.164923	1.04324	0.296838	0.506333
MCM6	388.142	0.376666	0.271009	-1.38987	0.16457	0.345736		MCM6	405.572	0.285406	0.176211	-1.61968	0.1053	0.280127
REXO2	630.093	0.278656	0.38162	-0.730191	0.465273	0.653801		REXO2	540.432	-0.210893	0.197967	1.06529	0.286743	0.496659
RBM7	495.237	0.719094	0.240765	-2.9867	0.00282007	0.0264834		RBM7	460.014	0.416423	0.145957	-2.85306	0.0043301	0.0478094
RBMS2	275.822	0.213466	0.327108	-0.652587	0.514022	0.69319		RBMS2	294.966	0.164737	0.214873	-0.766672	0.443277	0.642047
BAZ2A	1314.22	0.0598791	0.26708	-0.224199	0.822602	0.904679		BAZ2A	1641.5	0.312058	0.165483	-1.88574	0.0593301	0.202915
PTPN23	475.616	-0.380354	0.188798	2.01461	0.043946	0.151163		PTPN23	559.855	-0.228294	0.130397	1.75076	0.0799869	0.240666
MLH1	359.111	-0.0506998	0.230329	0.220119	0.825779	0.906541		MLH1	382.019	-0.107583	0.127261	0.845373	0.397902	0.602795
UNG	240.747	-0.166316	0.136107	1.22195	0.221727	0.415784		UNG	242.019	-0.351179	0.138058	2.5437	0.0109685	0.0810632
FMO4	36.8232	0.32527	0.273341	-1.18998	0.234055	0.429775		FMO4	38.6461	0.250342	0.3037	-0.824309	0.409764	0.613472
KLHL20	341.552	-0.150692	0.159332	0.945774	0.344264	0.54596		KLHL20	365.014	-0.203424	0.152221	1.33637	0.181428	0.382453
RGS11	139.852	-0.990004	0.571519	1.73223	0.0832323	0.226292		RGS11	162.161	-0.844342	0.498193	1.69481	0.0901118	0.256804
SLC46A1	407.788	-0.339093	0.181636	1.86689	0.0619173	0.187421		SLC46A1	487.889	-0.154635	0.173351	0.892035	0.372374	0.579048
PLXNA2	616.027	-1.04913	0.431507	2.43131	0.0150441	0.0770596		PLXNA2	849.952	-0.488269	0.412125	1.18476	0.236112	0.442919
SPAG5	44.9571	0.81699	0.5071	-1.6111	0.107157	0.266637		SPAG5	56.1721	1.04171	0.445913	-2.33612	0.0194852	0.110094
ANKRD13A	962.924	-0.295314	0.209989	1.40633	0.159626	0.339403		ANKRD13A	1094.63	-0.214864	0.172739	1.24386	0.21355	0.419149
TPD52	377.952	1.02884	0.556455	-1.84892	0.0644697	0.191967		TPD52	353.68	0.750123	0.43663	-1.71798	0.0857999	0.25055
ACACB	992.985	-1.15385	0.449593	2.56644	0.0102748	0.0604495		ACACB	1326.85	-0.650729	0.492925	1.32014	0.186789	0.388604
TRAF4	180.469	-0.661921	0.46044	1.43758	0.150552	0.327352		TRAF4	204.967	-0.582254	0.561434	1.03708	0.299697	0.509191
PAG1	520.571	0.864314	0.615766	-1.40364	0.160426	0.340291		PAG1	597.173	0.937163	0.600507	-1.56062	0.118613	0.298829
GPATCH1	97.6874	-0.643309	0.164308	3.91527	9.03047e-05	0.00273463		GPATCH1	120.614	-0.377329	0.213527	1.76712	0.0772076	0.236071
ICAM3	492.255	2.09735	0.524265	-4.00056	6.31921e-05	0.00219315		ICAM3	467.777	1.86563	0.515605	-3.61833	0.000296515	0.010214
NT5C2	744.447	-0.0363608	0.176858	0.205593	0.837109	0.913509		NT5C2	932.84	0.229002	0.301464	-0.759631	0.447475	0.645618
MCAM	5229.29	-0.670145	0.354106	1.8925	0.0584244	0.180287		MCAM	5774.96	-0.648478	0.338393	1.91635	0.0553209	0.196108
GPC4	423.764	-1.09013	0.350971	3.10603	0.00189618	0.0202787		GPC4	512.439	-0.835317	0.34211	2.44166	0.0146199	0.0941149
MBNL3	547.297	-0.889111	0.234413	3.79293	0.000148883	0.00379938		MBNL3	740.174	-0.394611	0.378521	1.04251	0.297176	0.506663
CAMSAP3	22.4164	-3.56769	0.716429	4.97983	6.36414e-07	9.47782e-05		CAMSAP3	26.9418	-2.9275	0.717373	4.08086	4.48703e-05	0.00317836
RAP1GAP	23.1769	-2.36426	0.502101	4.70874	2.49255e-06	0.000255083		RAP1GAP	23.5068	-2.76029	0.444052	6.21614	5.09518e-10	1.70833e-06
XAB2	480.434	-0.492681	0.207904	2.36975	0.0178002	0.0856159		XAB2	542.402	-0.423943	0.210952	2.00967	0.0444665	0.171984
ARHGEF1	999.567	0.447347	0.317145	-1.41055	0.158379	0.337994		ARHGEF1	1244.7	0.678032	0.3006	-2.2556	0.0240958	0.123405
STXBP2	253.909	0.48179	0.594262	-0.810738	0.417516	0.612734		STXBP2	307.032	0.658624	0.526	-1.25214	0.21052	0.41626
MAP2K7	394.432	-0.556008	0.228444	2.43389	0.0149376	0.0768256		MAP2K7	498.092	-0.239633	0.274131	0.874154	0.382035	0.588242
DGKD	420.821	0.34962	0.286951	-1.2184	0.223074	0.417283		DGKD	532.839	0.614801	0.19902	-3.08914	0.00200738	0.0315151
CTTNBP2	179.207	-1.45323	0.346664	4.19205	2.7644e-05	0.00123415		CTTNBP2	235.717	-0.948311	0.428255	2.21436	0.0268041	0.129838
RARB	190.166	-0.380167	0.347655	1.09352	0.274167	0.4736		RARB	198.563	-0.484511	0.300008	1.61499	0.106312	0.281554
TOP2B	1835.97	-0.484203	0.151191	3.20259	0.00136197	0.0162654		TOP2B	2137.44	-0.351064	0.131373	2.67227	0.00753404	0.0652442
TM9SF3	2670.14	0.0954058	0.157522	-0.605666	0.544737	0.718168		TM9SF3	2857.52	0.0471333	0.14273	-0.330228	0.741228	0.856228
NFKB2	630.348	0.270458	0.229106	-1.18049	0.237804	0.434381		NFKB2	833.038	0.618881	0.290067	-2.13358	0.0328771	0.145809
UBE2T	22.6866	0.342932	0.422502	-0.811669	0.416982	0.612388		UBE2T	24.0937	0.283045	0.487373	-0.580757	0.561404	0.736134
PPP1R12B	8634.19	-1.49865	0.522012	2.87091	0.00409291	0.0336401		PPP1R12B	10726.4	-1.13163	0.533362	2.12169	0.0338635	0.147901
DNAJC10	1273.58	0.494971	0.254958	-1.94138	0.0522123	0.168709		DNAJC10	1351.36	0.432089	0.225773	-1.91382	0.055643	0.196632
GTF3C1	737.864	-0.391225	0.249258	1.56956	0.116519	0.27985		GTF3C1	897.049	-0.171833	0.129957	1.32223	0.186092	0.387697
IL4R	1463.98	0.195527	0.269817	-0.724665	0.468657	0.656778		IL4R	1885.58	0.50283	0.319656	-1.57303	0.115711	0.29487
USP33	771.858	0.0267288	0.183216	-0.145887	0.884011	0.940469		USP33	822.378	-0.0310685	0.147821	0.210177	0.83353	0.910915
PAK3	17.8565	0.815892	0.623014	-1.30959	0.190335	0.378407		PAK3	24.9677	1.24475	0.593874	-2.09598	0.0360839	0.153177
CAPN6	106.179	1.44408	0.76774	-1.88095	0.059978	0.183718		CAPN6	97.6808	1.14501	0.728264	-1.57225	0.115892	0.294931
DCX	6.2718	2.47762	1.18521	-2.09046	0.0365767	0.134484		DCX	8.01705	2.70792	1.08391	-2.49829	0.0124794	0.0867163
SNRPA	350.341	-0.523254	0.241964	2.16253	0.0305775	0.12019		SNRPA	386.144	-0.507732	0.273232	1.85824	0.0631346	0.210522
EXOSC5	96.8561	-0.233357	0.336411	0.693667	0.487891	0.67254		EXOSC5	95.9083	-0.446061	0.320345	1.39244	0.16379	0.360308
DYNC1I2	1364.2	-0.162577	0.215769	0.753477	0.451163	0.641518		DYNC1I2	1422.35	-0.266068	0.206312	1.28964	0.197177	0.400915
APBB1IP	229.955	1.09644	0.575997	-1.90355	0.0569682	0.17769		APBB1IP	290.68	1.3302	0.565157	-2.35368	0.0185887	0.107364
LRCH4	384.03	0.242214	0.310103	-0.781077	0.434757	0.627515		LRCH4	491.834	0.532025	0.270459	-1.96712	0.0491693	0.182914
FAM76B	214.756	0.37571	0.204446	-1.83769	0.0661075	0.19498		FAM76B	217.163	0.222178	0.187023	-1.18797	0.234845	0.441489
SIRT6	116.005	0.156043	0.238646	-0.653869	0.513196	0.692497		SIRT6	121.945	0.0699251	0.204991	-0.341114	0.733018	0.851098
POLD3	255.712	0.00710687	0.197186	-0.0360415	0.971249	0.984921		POLD3	274.605	-0.0306972	0.176156	0.174262	0.86166	0.927349
ACTN2	9.41351	-1.05906	0.637006	1.66256	0.0964013	0.248954		ACTN2	11.5444	-0.738673	0.522876	1.41271	0.15774	0.352702
CAPZB	2179.83	0.0106932	0.163476	-0.0654113	0.947847	0.972682		CAPZB	2261.09	-0.100715	0.136001	0.740547	0.458968	0.655571
GPR137B	265.083	0.34846	0.222812	-1.56392	0.117837	0.281589		GPR137B	286.059	0.315847	0.270674	-1.16689	0.243254	0.450479
NAALAD2	46.1118	-0.277185	0.497644	0.556995	0.577531	0.741776		NAALAD2	57.394	-0.0124657	0.433707	0.0287422	0.97707	0.989139
PHF17	621.375	0.109722	0.209366	-0.524067	0.600232	0.75898		PHF17	746.654	0.289227	0.244895	-1.18103	0.237592	0.444246
SLC25A43	163.124	0.712676	0.202502	-3.51935	0.0004326	0.00766359		SLC25A43	186.049	0.776812	0.204744	-3.79406	0.000148207	0.00669994
UBE2A	672.12	0.461663	0.280017	-1.6487	0.0992091	0.253557		UBE2A	622.439	0.139	0.137242	-1.01281	0.311153	0.520884
FGFR1	2144.21	-0.584291	0.23929	2.44177	0.0146155	0.0759351		FGFR1	2848.62	-0.16328	0.307453	0.531072	0.595369	0.758857
GTF2I	2600.06	-0.551903	0.186777	2.95488	0.00312789	0.0281088		GTF2I	2931.56	-0.487768	0.132321	3.68625	0.000227583	0.00893947
FBLN1	20886.2	-0.262637	0.558402	0.470337	0.638114	0.786548		FBLN1	24057.1	-0.163089	0.458587	0.355633	0.722115	0.844188
ITGA8	1470.64	-0.534734	0.432541	1.23626	0.216361	0.409378		ITGA8	1863.81	-0.222782	0.389183	0.572436	0.567027	0.740554
CST7	179.391	1.93791	0.678544	-2.85598	0.00429049	0.0347506		CST7	210.775	2.04163	0.616874	-3.30964	0.000934172	0.0200349
MAP2	97.8177	0.617509	0.410933	-1.5027	0.132916	0.303626		MAP2	118.601	0.792729	0.344616	-2.30033	0.0214298	0.116231
PIAS2	202.015	-0.332677	0.136412	2.43877	0.0147374	0.0761915		PIAS2	218.881	-0.355902	0.154059	2.31016	0.0208793	0.11455
AMPH	78.6029	-0.147058	0.38242	0.384545	0.700574	0.829467		AMPH	80.0968	-0.307391	0.251992	1.21984	0.222524	0.428895
ARAF	542.595	-0.205807	0.135294	1.52119	0.128212	0.297067		ARAF	651.109	-0.0159459	0.218319	0.0730393	0.941775	0.970969
MCCC1	225.47	-0.948123	0.249688	3.79723	0.000146322	0.00376775		MCCC1	241.316	-1.00324	0.217728	4.60777	4.07008e-06	0.000705842
LAMP3	277.908	3.52288	0.689314	-5.11071	3.20952e-07	5.87607e-05		LAMP3	386.79	3.87294	0.817148	-4.73958	2.1416e-06	0.000489576
FAP	192.522	1.8055	0.519983	-3.47224	0.000516143	0.00860396		FAP	171.899	1.4691	0.664136	-2.21205	0.0269632	0.130264
NEBL	97.3556	-0.326969	0.350355	0.933249	0.350691	0.551707		NEBL	113.785	-0.194889	0.364867	0.534138	0.593246	0.757698
ACER3	263.791	0.676942	0.278141	-2.43381	0.0149409	0.0768256		ACER3	297.386	0.722888	0.278674	-2.59403	0.00948579	0.0743014
UBE2K	809.543	-0.014073	0.146911	0.0957924	0.923685	0.960643		UBE2K	880.649	-0.0286095	0.129668	0.220636	0.825376	0.907067
PIK3C3	425.07	0.0359353	0.164301	-0.218716	0.826871	0.907		PIK3C3	476.392	0.0797057	0.136659	-0.583246	0.559728	0.73451
N4BP2	246.772	0.481584	0.385266	-1.25	0.211298	0.403392		N4BP2	288.041	0.593204	0.367115	-1.61585	0.106126	0.281286
C12orf5	105.037	0.72844	0.335398	-2.17186	0.0298659	0.118443		C12orf5	130.406	0.951298	0.436326	-2.18025	0.0292393	0.136697
TULP3	294.831	-0.130628	0.223288	0.585022	0.558533	0.729408		TULP3	331.69	-0.0780179	0.172947	0.451109	0.651911	0.796085
SYNJ2	447.543	-0.331265	0.394688	0.83931	0.401295	0.597396		SYNJ2	527.926	-0.172854	0.382785	0.451569	0.65158	0.795958
ADCY2	82.8579	-1.52655	0.437035	3.49297	0.00047768	0.00817546		ADCY2	101.422	-1.21054	0.514039	2.35497	0.0185244	0.107177
PPP2R5C	1772.2	-0.0191781	0.180548	0.106222	0.915407	0.956332		PPP2R5C	1918.83	-0.0422546	0.130437	0.323948	0.745977	0.859892
PMS2P1	37.3272	0.16814	0.374081	-0.449475	0.653089	0.796245		PMS2P1	42.9381	0.278713	0.358526	-0.777385	0.436932	0.636504
RBFOX1	4.46792	-3.03088	1.03469	2.92927	0.00339757	0.0296856		RBFOX1	5.7932	-2.29691	0.90344	2.54241	0.0110091	0.0811496
GNB1	3736.97	-0.115446	0.113599	1.01625	0.309509	0.511474		GNB1	4178.98	-0.0738182	0.103342	0.714307	0.475038	0.66816
HOXA9	136.615	-1.01607	0.441001	2.30402	0.0212218	0.0958583		HOXA9	151.91	-0.973548	0.418427	2.32669	0.0199819	0.111467
EDN1	145.584	1.92263	0.598464	-3.21261	0.00131536	0.0159183		EDN1	135.81	1.65555	0.554792	-2.98409	0.00284426	0.0380186
MLLT10	444.702	-0.280448	0.136777	2.0504	0.0403254	0.143027		MLLT10	508.692	-0.189713	0.154543	1.22757	0.219607	0.425774
ZCWPW1	61.4824	-0.538944	0.296929	1.81506	0.0695144	0.201311		ZCWPW1	65.6703	-0.577608	0.222282	2.59854	0.00936214	0.0738871
ADCYAP1R1	42.4065	-0.586926	0.541794	1.0833	0.278675	0.478365		ADCYAP1R1	79.5738	0.510838	0.650209	-0.785652	0.432071	0.632782
P2RY10	85.6932	2.25497	0.796655	-2.83055	0.00464675	0.0365442		P2RY10	98.8682	2.3273	0.828943	-2.80755	0.00499194	0.0513064
ITM2A	887.053	0.191014	0.39795	-0.479994	0.631231	0.782365		ITM2A	990.742	0.226572	0.390703	-0.579908	0.561977	0.736453
NRD1	1130.02	0.0325559	0.216224	-0.150566	0.880318	0.937941		NRD1	1248.59	0.0493886	0.169243	-0.29182	0.770424	0.873906
VDAC3	869.91	-0.287191	0.339446	0.846058	0.39752	0.59427		VDAC3	869.636	-0.48602	0.252368	1.92584	0.0541248	0.193673
PCM1	1452.13	-0.287575	0.165993	1.73245	0.0831929	0.226216		PCM1	1706.32	-0.140472	0.181211	0.775185	0.438231	0.637861
TNRC6C	334.775	-0.286976	0.319116	0.899287	0.3685	0.568909		TNRC6C	425.942	0.0194235	0.224217	-0.0866284	0.930967	0.964186
CBFA2T2	402.264	-0.609304	0.226162	2.69411	0.00705771	0.0476951		CBFA2T2	488.854	-0.378721	0.227216	1.66679	0.0955561	0.264911
ITCH	787.793	0.115456	0.176023	-0.655913	0.51188	0.691594		ITCH	868.989	0.12883	0.136101	-0.94658	0.343853	0.552499
PKD2L2	96.3834	-0.619344	0.289352	2.14045	0.0323181	0.12441		PKD2L2	105.503	-0.621865	0.256255	2.42674	0.015235	0.0965604
TP53INP2	1173.94	-1.17594	0.378064	3.11042	0.00186822	0.0200808		TP53INP2	1368.92	-1.00595	0.395696	2.54224	0.0110146	0.0811496
SDF4	1407.19	0.122956	0.110854	-1.10917	0.267359	0.46679		SDF4	1529.77	0.105117	0.143581	-0.732113	0.464099	0.659808
MYH7B	12.8409	-0.954839	0.487425	1.95895	0.050119	0.164556		MYH7B	18.1567	-0.341358	0.384623	0.887514	0.374802	0.581029
TP73	21.9856	0.26552	0.627201	-0.423342	0.672046	0.810451		TP73	23.6665	0.239035	0.540634	-0.442139	0.658389	0.80008
TOLLIP	647.894	-0.684124	0.147918	4.62501	3.74581e-06	0.000332228		TOLLIP	733.027	-0.609173	0.139841	4.35618	1.32354e-05	0.00145495
UBE2D4	241.729	-0.520807	0.227544	2.28882	0.0220897	0.0982186		UBE2D4	257.563	-0.580411	0.252114	2.30218	0.0213252	0.115914
RUNX1T1	224.858	-0.734946	0.467516	1.57202	0.115945	0.27934		RUNX1T1	258.086	-0.623102	0.385752	1.61529	0.106248	0.281495
CDH17	11.8373	-1.09922	0.592553	1.85506	0.0635884	0.190393		CDH17	14.5403	-0.787712	0.570069	1.38178	0.167039	0.363867
THOC1	189.319	0.122331	0.142874	-0.856218	0.391877	0.589649		THOC1	208.316	0.136644	0.173325	-0.788369	0.430481	0.631358
FKBP7	348.514	0.17031	0.282018	-0.603896	0.545913	0.719234		FKBP7	330.548	-0.120759	0.203892	0.592271	0.553669	0.729415
OSBPL6	41.4272	-0.00607754	0.279933	0.0217107	0.982679	0.990771		OSBPL6	48.2941	0.110279	0.253749	-0.4346	0.663853	0.803534
SLC1A3	116.282	0.539445	0.640373	-0.842391	0.399569	0.595727		SLC1A3	213.038	1.42762	0.600165	-2.37872	0.017373	0.104046
XRCC5	2577.85	0.0257934	0.160194	-0.161014	0.872082	0.932639		XRCC5	2776.53	-0.00939866	0.14458	0.0650066	0.948169	0.974318
LXN	536.478	2.18438	0.421986	-5.17644	2.26165e-07	4.59282e-05		LXN	424.635	1.66274	0.537268	-3.09481	0.0019694	0.0312201
SP140	116.253	2.40625	0.741097	-3.24688	0.00116679	0.0146691		SP140	141.285	2.55859	0.772796	-3.31082	0.000930222	0.0199715
MKNK1	305.728	0.270977	0.192031	-1.41111	0.158211	0.337892		MKNK1	394.226	0.574879	0.263232	-2.18392	0.0289679	0.135861
TNS1	15224.1	-2.01378	0.498783	4.03738	5.40505e-05	0.0019672		TNS1	19072.3	-1.54858	0.532423	2.90856	0.00363099	0.0431466
REXO1	295.56	-0.270454	0.197591	1.36876	0.171075	0.354202		REXO1	361.135	-0.04873	0.117212	0.415743	0.677598	0.812404
SAR1A	1151.38	0.310441	0.160309	-1.93652	0.0528043	0.170044		SAR1A	1157.21	0.141529	0.135324	-1.04585	0.295629	0.505412
CDC14A	145.436	0.425441	0.32287	-1.31769	0.187609	0.374993		CDC14A	160.274	0.428154	0.27633	-1.54943	0.121279	0.303114
RAPGEF3	525.378	0.998491	0.436124	-2.28946	0.0220524	0.098122		RAPGEF3	503.372	0.759767	0.237868	-3.19407	0.00140283	0.0255391
CEACAM1	75.6215	0.40623	0.541869	-0.749683	0.453445	0.643413		CEACAM1	105.467	0.837625	0.680164	-1.2315	0.218135	0.424187
SENP1	234.645	0.0333363	0.162738	-0.204846	0.837692	0.913668		SENP1	253.841	0.00482141	0.137061	-0.0351771	0.971939	0.986403
CIC	1040.14	-0.249773	0.209566	1.19186	0.233318	0.429053		CIC	1460.88	0.249975	0.395017	-0.632821	0.526851	0.709872
LIPE	79.5102	-0.347166	0.376902	0.921104	0.356996	0.558543		LIPE	118.629	0.276904	0.515254	-0.537413	0.590982	0.756092
FDFT1	776.503	-0.320127	0.263533	1.21475	0.22446	0.418981		FDFT1	808.322	-0.430822	0.19997	2.15443	0.0312063	0.141877
PAFAH1B3	65.2917	0.592406	0.322994	-1.83411	0.0666378	0.195937		PAFAH1B3	57.5625	0.183734	0.296186	-0.620333	0.535038	0.716376
OPHN1	142.311	-0.460924	0.355948	1.29492	0.195348	0.383986		OPHN1	172.24	-0.244174	0.286778	0.851438	0.394526	0.599764
KIF22	223.554	-0.103431	0.29306	0.352935	0.724137	0.844629		KIF22	245.929	-0.0955717	0.217616	0.439176	0.660534	0.801294
LRRC16A	168.165	0.381105	0.416785	-0.914392	0.360511	0.561465		LRRC16A	194.194	0.474665	0.270189	-1.75679	0.0789539	0.239024
PGM1	717.926	-0.728773	0.295606	2.46535	0.0136881	0.0728036		PGM1	787.271	-0.724374	0.301464	2.40285	0.0162677	0.100109
DDX1	987.419	-0.323832	0.281743	1.14939	0.250396	0.448571		DDX1	989.745	-0.519479	0.234289	2.21726	0.0266052	0.129315
DNM2	1298.11	-0.237947	0.188073	1.26519	0.205804	0.397222		DNM2	1468.65	-0.172456	0.166982	1.03278	0.301707	0.510858
EPB41L2	1732.2	0.101267	0.356946	-0.283704	0.776637	0.877571		EPB41L2	1915.78	0.117421	0.193554	-0.60666	0.544077	0.722312
RIMS1	9.28176	-0.709676	0.696653	1.01869	0.308348	0.510401		RIMS1	10.2723	-0.722907	0.879308	0.822131	0.411002	0.614675
MOXD1	429.883	-0.453094	0.489502	0.925621	0.354643	0.555907		MOXD1	414.901	-0.755471	0.465642	1.62243	0.104711	0.279317
STX7	982.634	-0.13614	0.22587	0.602735	0.546685	0.719884		STX7	1066.77	-0.152985	0.201416	0.759547	0.447525	0.645637
RABL2B	208.784	-0.109124	0.174541	0.625204	0.531837	0.707964		RABL2B	230.567	-0.0901402	0.146749	0.614248	0.539051	0.718914
KEAP1	673.397	-0.276547	0.165529	1.67069	0.094783	0.246641		KEAP1	717.314	-0.336497	0.162033	2.07672	0.0378272	0.157258
DDX43	13.6078	-1.21191	1.10272	1.09901	0.271762	0.471423		DDX43	15.029	-1.18647	1.26032	0.941405	0.346497	0.554889
PTPRH	10.5697	2.07386	0.609897	-3.40035	0.000672997	0.0104192		PTPRH	13.5154	2.31438	0.825208	-2.80461	0.00503779	0.0515265
DCT	9.38942	-1.36025	0.467078	2.91225	0.00358832	0.0307201		DCT	12.52	-0.81633	0.577145	1.41443	0.157236	0.352116
SLC35C2	397.804	0.0791533	0.109955	-0.719871	0.471604	0.659103		SLC35C2	415.351	-0.0226933	0.110591	0.2052	0.837416	0.913375
EPHA6	29.9544	-1.03234	0.41144	2.5091	0.012104	0.0670964		EPHA6	32.8098	-1.01381	0.426379	2.37773	0.0174196	0.104233
RFX3	157.457	0.680101	0.341456	-1.99176	0.046397	0.156033		RFX3	173.687	0.685219	0.335469	-2.04257	0.0410951	0.164487
RIF1	691.349	0.170427	0.248755	-0.68512	0.493268	0.67719		RIF1	856.155	0.402798	0.216413	-1.86125	0.0627095	0.209727
RAB21	865.828	0.0835162	0.173247	-0.482065	0.629759	0.781705		RAB21	978.332	0.143744	0.17352	-0.828403	0.407442	0.611406
SLC4A4	136.788	-0.695232	0.785692	0.884866	0.376229	0.576263		SLC4A4	189.806	-0.183753	0.828028	0.221917	0.824379	0.906347
SMARCA2	1619.94	-0.435352	0.190135	2.2897	0.0220388	0.0980836		SMARCA2	1921.16	-0.264059	0.226219	1.16727	0.243101	0.45037
SESN1	516.238	0.243848	0.263656	-0.924872	0.355033	0.556429		SESN1	587.697	0.317143	0.276168	-1.14837	0.250815	0.458154
MID2	142.273	-0.572423	0.25655	2.23123	0.0256657	0.107331		MID2	163.702	-0.462722	0.244066	1.89589	0.0579749	0.200771
COL5A3	317.324	1.23813	0.443828	-2.78966	0.00527627	0.0395652		COL5A3	344.047	1.21544	0.41306	-2.94253	0.00325546	0.0405762
SRCAP	1283.02	-0.311297	0.250368	1.24336	0.213736	0.406317		SRCAP	1565.81	-0.0866293	0.132346	0.654567	0.512747	0.698228
KIAA0020	244.754	0.426751	0.217623	-1.96096	0.0498833	0.164037		KIAA0020	238.716	0.2044	0.287043	-0.71209	0.476409	0.66933
CHRNA3	15.0241	0.46272	0.921987	-0.501873	0.615757	0.770845		CHRNA3	18.0501	0.620473	1.03051	-0.602105	0.547104	0.724676
KCNN2	39.4881	-1.49444	0.638777	2.33954	0.0193077	0.0900307		KCNN2	46.7896	-1.25923	0.762341	1.65179	0.0985772	0.269812
CNOT4	251.338	-0.298365	0.119104	2.50508	0.0122425	0.0676203		CNOT4	297.612	-0.134801	0.154703	0.871352	0.383562	0.589557
PSEN1	706.476	0.161668	0.133576	-1.21031	0.226159	0.420775		PSEN1	778.895	0.17019	0.139163	-1.22295	0.221349	0.427832
CPOX	172.906	0.282368	0.228582	-1.2353	0.216718	0.409715		CPOX	177.014	0.149837	0.235052	-0.637463	0.523823	0.707042
CLDND1	1265.04	0.446221	0.23153	-1.92727	0.0539455	0.171988		CLDND1	1158.54	0.102042	0.130905	-0.779516	0.435676	0.63579
MOK	78.7966	-0.198104	0.247521	0.800352	0.423507	0.617891		MOK	83.6588	-0.257998	0.274035	0.941476	0.346461	0.554889
HSP90AA1	7731.84	0.0369409	0.213209	-0.173262	0.862446	0.928266		HSP90AA1	8654.56	0.079614	0.198638	-0.4008	0.688568	0.820247
DLGAP4	916.359	-0.439577	0.26755	1.64297	0.100389	0.255477		DLGAP4	1078.2	-0.2839	0.22609	1.2557	0.209226	0.415066
IGSF9B	100.127	-1.25925	0.500261	2.51719	0.0118297	0.0661268		IGSF9B	138.672	-0.654942	0.548634	1.19377	0.232568	0.439493
CROCCP3	51.1983	-0.339305	0.416082	0.815478	0.414799	0.610362		CROCCP3	57.8919	-0.261262	0.288278	0.906284	0.364786	0.572195
NDC80	27.8731	0.892607	0.584554	-1.52699	0.126764	0.294793		NDC80	32.6779	1.00782	0.582513	-1.73013	0.0836065	0.247065
AP4E1	207.521	0.0774718	0.192369	-0.402724	0.687151	0.820241		AP4E1	231.328	0.104766	0.181443	-0.577403	0.563667	0.737707
RSBN1	376.613	0.129104	0.159307	-0.810412	0.417703	0.612872		RSBN1	436.757	0.239083	0.162543	-1.47089	0.141321	0.331529
MAGI3	204.743	-0.385547	0.306876	1.25636	0.208985	0.400663		MAGI3	230.58	-0.325717	0.219032	1.48708	0.136995	0.325614
CXCL2	136.295	2.33418	0.70918	-3.29137	0.000996991	0.0133351		CXCL2	145.373	2.28341	0.781597	-2.92146	0.00348393	0.0420457
COL4A4	203.061	1.17897	0.465784	-2.53115	0.0113688	0.0645197		COL4A4	252.049	1.38872	0.541917	-2.5626	0.0103893	0.0784603
TCF7	252.686	1.2529	0.650362	-1.92646	0.0540464	0.172237		TCF7	280.379	1.26544	0.669706	-1.88954	0.0588198	0.202164
OSTM1	828.869	0.475217	0.285521	-1.66438	0.096036	0.248403		OSTM1	776.018	0.175563	0.180921	-0.970384	0.331855	0.541438
IMPG2	11.3792	0.67612	0.671921	-1.00625	0.314296	0.516377		IMPG2	9.18993	0.0677781	0.686913	-0.0986705	0.9214	0.959062
PCNP	1980.48	0.145457	0.273787	-0.531279	0.595226	0.75533		PCNP	1931.98	-0.0873281	0.184621	0.473013	0.636204	0.785667
EXD2	265.17	-0.442539	0.170943	2.58882	0.00963066	0.0578535		EXD2	291.291	-0.435564	0.186541	2.33494	0.0195463	0.110329
ARG2	178.603	-0.282317	0.250731	1.12598	0.260176	0.459269		ARG2	193.347	-0.306033	0.207468	1.47509	0.14019	0.329926
MEF2C	1104.59	0.40956	0.236961	-1.72839	0.0839186	0.227538		MEF2C	1143.73	0.300982	0.205214	-1.46667	0.142466	0.332696
PTPRC	1949.98	1.92642	0.763969	-2.52159	0.0116825	0.065635		PTPRC	2406.84	2.10696	0.727789	-2.89501	0.00379146	0.0442675
PKP1	52.0626	-2.04125	0.645185	3.16382	0.00155714	0.0177669		PKP1	59.955	-1.86195	0.900302	2.06814	0.0386272	0.15876
UBA5	382.303	0.217542	0.215517	-1.0094	0.312785	0.514759		UBA5	393.179	0.0918694	0.149556	-0.614282	0.539029	0.718914
STK17B	905.423	1.82079	0.692118	-2.63075	0.00851963	0.0534311		STK17B	920.69	1.69244	0.654813	-2.58462	0.00974874	0.0755538
CDC14B	427.007	-0.250416	0.137761	1.81775	0.0691018	0.200435		CDC14B	469.985	-0.245275	0.149677	1.63869	0.101277	0.273806
ZNF510	228.141	-0.025378	0.156533	0.162125	0.871207	0.932315		ZNF510	245.39	-0.064374	0.21553	0.298677	0.765186	0.871385
ZNF506	175.41	0.198531	0.195145	-1.01735	0.308986	0.51083		ZNF506	192.409	0.196628	0.173376	-1.13411	0.256749	0.464439
JMJD4	198.526	0.128808	0.226355	-0.569055	0.569319	0.736648		JMJD4	214.072	0.0962356	0.180191	-0.534074	0.59329	0.757698
DUSP12	161.829	0.570157	0.23821	-2.3935	0.0166884	0.0821088		DUSP12	154.843	0.316357	0.183702	-1.72213	0.0850466	0.249334
AACS	156.833	-0.235062	0.151542	1.55113	0.12087	0.286301		AACS	178.826	-0.153496	0.170624	0.899618	0.368324	0.575668
KIAA0141	585.81	-0.035044	0.0827772	0.423353	0.672038	0.810451		KIAA0141	628.859	-0.0739791	0.0797801	0.927287	0.353777	0.561778
CADPS2	242.871	0.748684	0.238695	-3.13657	0.00170935	0.0188985		CADPS2	223.507	0.427823	0.192216	-2.22574	0.0260318	0.128168
PCDHB4	112.356	-0.449619	0.346917	1.29604	0.194961	0.383617		PCDHB4	115.457	-0.602431	0.347669	1.73277	0.0831364	0.246311
PCDHA6	4.9498	0.999023	0.960323	-1.0403	0.298201	0.499698		PCDHA6	6.56861	1.32262	1.05868	-1.24931	0.211553	0.417227
PCDHGA2	45.9516	-0.835698	0.379811	2.2003	0.0277855	0.112907		PCDHGA2	66.3995	-0.21388	0.388631	0.550341	0.582086	0.750553
HSPB11	187.584	0.238354	0.388441	-0.613618	0.539468	0.714218		HSPB11	166.018	-0.185707	0.256462	0.724112	0.468997	0.663947
PHLPP1	185.864	-1.05745	0.257071	4.11345	3.89788e-05	0.00158102		PHLPP1	226.45	-0.791569	0.224869	3.52014	0.000431321	0.0124847
ATP8B1	771.64	-0.760505	0.32153	2.36527	0.0180168	0.0862683		ATP8B1	764.524	-1.01487	0.322565	3.14626	0.00165372	0.0283613
IL12RB2	25.8699	1.87917	0.869656	-2.16082	0.0307095	0.120448		IL12RB2	39.103	2.3743	0.660288	-3.59586	0.000323318	0.010733
SMARCD3	391.36	-0.308453	0.307023	1.00466	0.315062	0.517224		SMARCD3	415.301	-0.377182	0.301638	1.25045	0.211136	0.416842
WDR70	202.129	-0.00974496	0.299568	0.03253	0.974049	0.986365		WDR70	197.526	-0.240016	0.177293	1.35378	0.175808	0.375169
FYB	513.688	1.96525	0.67205	-2.92427	0.00345268	0.0300356		FYB	679.444	2.25505	0.674104	-3.34526	0.000822065	0.0185036
STRADB	115.745	0.0542235	0.188298	-0.287967	0.773372	0.875675		STRADB	126.132	0.0453685	0.147603	-0.307369	0.758563	0.867095
BZW1	2593.54	0.938802	0.269834	-3.47918	0.000502955	0.00847717		BZW1	2605.56	0.783287	0.318804	-2.45696	0.0140119	0.0922674
PGR	304.838	-1.15443	0.74581	1.54789	0.121648	0.287224		PGR	461.479	-0.380328	0.691686	0.549856	0.582418	0.750679
C1QTNF3	150.567	0.960386	0.454868	-2.11135	0.034742	0.13004		C1QTNF3	187.403	1.18074	0.54304	-2.17431	0.0296817	0.137868
ME2	450.233	-0.0933956	0.256588	0.36399	0.715865	0.838812		ME2	496.483	-0.0776123	0.207161	0.374648	0.707922	0.834462
C5orf22	223.373	0.0137741	0.159742	-0.0862273	0.931286	0.963942		C5orf22	240.197	-0.0224361	0.141473	0.158589	0.873993	0.933113
CCNT2	496.21	0.166879	0.161298	-1.0346	0.300855	0.502416		CCNT2	529.1	0.109941	0.130573	-0.841984	0.399797	0.604443
FAM135A	259.506	-0.119976	0.237885	0.504344	0.61402	0.769395		FAM135A	284.615	-0.122682	0.215658	0.568872	0.569443	0.741984
COL19A1	136.602	-1.31149	0.701203	1.87034	0.0614369	0.18653		COL19A1	205.928	-0.498785	0.763439	0.653339	0.513538	0.699022
EPB41L3	478.403	0.976757	0.473658	-2.06216	0.0391928	0.140515		EPB41L3	588.129	1.16919	0.444462	-2.63057	0.00852426	0.0701647
COBLL1	564.515	-0.167165	0.308822	0.5413	0.588301	0.749785		COBLL1	657.371	-0.0435671	0.251052	0.173538	0.862228	0.927562
DLG3	406.603	-0.681285	0.235964	2.88724	0.00388634	0.0324021		DLG3	497.85	-0.427046	0.264634	1.61372	0.106588	0.282023
KCNK2	98.2354	0.304154	0.599831	-0.507066	0.612109	0.768109		KCNK2	100.063	0.152071	0.700133	-0.217203	0.82805	0.908124
SERTAD4	57.0433	-1.12017	0.460947	2.43015	0.0150925	0.0772075		SERTAD4	73.3243	-0.719177	0.584546	1.23032	0.218579	0.424564
TRAF5	448.981	-0.17156	0.130441	1.31523	0.188432	0.37611		TRAF5	523.597	-0.0405307	0.143881	0.281695	0.778177	0.878829
MRPL22	172.715	0.212075	0.403371	-0.525757	0.599057	0.75807		MRPL22	155.664	-0.176081	0.271772	0.647899	0.51705	0.701856
GEMIN5	258.264	-0.263318	0.155646	1.69177	0.0906891	0.239322		GEMIN5	284.226	-0.253277	0.157135	1.61184	0.106997	0.282403
NFE2L1	3619.48	-0.533681	0.212535	2.51102	0.0120382	0.066928		NFE2L1	4103.69	-0.456383	0.174955	2.60857	0.00909221	0.0725826
SEMA5B	47.2424	0.525398	0.46917	-1.11985	0.262779	0.462069		SEMA5B	55.8631	0.657991	0.352654	-1.86582	0.0620659	0.208479
GSK3B	595.449	-0.0359775	0.245983	0.14626	0.883716	0.940315		GSK3B	649.475	-0.0476665	0.152233	0.313117	0.754192	0.865098
ITGB5	1065.29	-0.246324	0.215722	1.14186	0.253512	0.451704		ITGB5	1200.9	-0.187695	0.178917	1.04906	0.294149	0.504124
ERC1	1038.02	-0.698261	0.30576	2.28369	0.0223899	0.0988921		ERC1	1232.8	-0.509993	0.239809	2.12666	0.033448	0.14726
XPO1	1471.22	0.125532	0.174157	-0.720799	0.471033	0.658581		XPO1	1526.93	0.0165578	0.132935	-0.124556	0.900875	0.947603
RNF13	776.115	0.434138	0.250863	-1.73058	0.0835268	0.226784		RNF13	765.555	0.232938	0.158484	-1.46979	0.141618	0.331773
TRPM3	12.4791	0.626471	0.639336	-0.979877	0.327147	0.529055		TRPM3	12.7114	0.491079	0.482713	-1.01733	0.308997	0.518612
PALB2	136.693	0.093837	0.18363	-0.511012	0.609343	0.765697		PALB2	152.876	0.131842	0.161992	-0.813883	0.415712	0.618648
DOPEY1	364.213	-0.262476	0.174997	1.49989	0.133643	0.304623		DOPEY1	446.036	-0.0323102	0.158875	0.203368	0.838847	0.914292
LYRM2	500.328	0.200737	0.181153	-1.10811	0.267816	0.467385		LYRM2	475.034	-0.0852923	0.126257	0.675547	0.499328	0.687777
BCKDHB	161.981	-0.326952	0.194262	1.68305	0.0923654	0.242102		BCKDHB	185.101	-0.234835	0.276565	0.849113	0.395818	0.601002
KAT6A	1055.89	0.095534	0.287082	-0.332776	0.739304	0.85503		KAT6A	1276.05	0.284392	0.201941	-1.40829	0.159045	0.354124
ZCCHC6	403.544	0.620509	0.307361	-2.01883	0.043505	0.15023		ZCCHC6	483.205	0.777399	0.284601	-2.73154	0.00630386	0.0589014
ULK2	390.152	-0.67381	0.277478	2.42834	0.0151683	0.0774428		ULK2	428.19	-0.667808	0.242224	2.75699	0.00583362	0.0563124
GRHL2	44.9377	-3.79317	1.26332	3.00253	0.00267743	0.025565		GRHL2	57.5382	-2.7325	1.24459	2.1955	0.0281277	0.133506
TNPO1	1591.13	0.0660878	0.225867	-0.292596	0.769831	0.873762		TNPO1	1736.77	0.057681	0.209094	-0.275862	0.782654	0.8818
PLOD1	982.626	0.0843118	0.195586	-0.431073	0.666415	0.806243		PLOD1	988.882	-0.090969	0.184776	0.49232	0.622493	0.776794
P2RX5	45.7789	2.82346	0.762472	-3.70303	0.000213038	0.00482742		P2RX5	55.4695	2.96813	0.834411	-3.55716	0.00037489	0.011567
ITGAE	186.685	0.660244	0.493374	-1.33822	0.180824	0.366277		ITGAE	148.438	0.053797	0.296478	-0.181454	0.856012	0.924634
DIS3	551.795	0.253884	0.177219	-1.43259	0.151974	0.329043		DIS3	703.997	0.540491	0.341876	-1.58096	0.113888	0.2922
PIBF1	195.745	-0.149831	0.243724	0.614756	0.538716	0.713792		PIBF1	197.951	-0.31876	0.196499	1.62219	0.104762	0.279317
TDRD3	192.819	-0.32761	0.177185	1.84898	0.0644613	0.191967		TDRD3	209.318	-0.341597	0.158604	2.15377	0.0312584	0.142034
NUFIP1	87.3954	0.143372	0.204558	-0.700886	0.483374	0.668655		NUFIP1	93.4826	0.0968239	0.233484	-0.414693	0.678367	0.812933
PDS5B	523.934	-0.071295	0.161018	0.442778	0.657927	0.799402		PDS5B	599.965	0.0169816	0.183379	-0.0926035	0.926219	0.961548
OXCT1	456.012	-0.184801	0.316599	0.583707	0.559417	0.73015		OXCT1	437.746	-0.467733	0.213933	2.18636	0.0287896	0.135286
RRAGB	213.001	-0.180268	0.261896	0.68832	0.491252	0.675539		RRAGB	213.172	-0.368387	0.208307	1.76849	0.0769796	0.235779
CYLD	1001.81	0.319327	0.298522	-1.06969	0.284757	0.485031		CYLD	1210.22	0.499567	0.253935	-1.9673	0.0491487	0.182894
SLC27A5	70.1373	-0.0273239	0.426638	0.0640447	0.948935	0.973212		SLC27A5	67.9472	-0.276318	0.266722	1.03598	0.300214	0.509537
ZNF324	107.093	-0.220962	0.206857	1.06819	0.285437	0.485898		ZNF324	131.979	0.0175332	0.13564	-0.129263	0.89715	0.945216
ZNF671	121.241	-0.0249137	0.38012	0.0655416	0.947743	0.972682		ZNF671	131.037	-0.0467498	0.33001	0.141662	0.887347	0.940009
ZNF416	64.7951	0.0181175	0.203009	-0.089245	0.928887	0.962992		ZNF416	73.1588	0.087056	0.246397	-0.353316	0.723852	0.845285
ZNF586	83.4264	0.392225	0.25777	-1.52161	0.128107	0.296965		ZNF586	83.8431	0.238595	0.163218	-1.46182	0.143789	0.334464
ZNF446	135.343	-0.591697	0.214306	2.76099	0.00576257	0.04197		ZNF446	156.757	-0.464514	0.22823	2.03529	0.0418221	0.166042
ZNF264	87.2598	0.0393315	0.273206	-0.143963	0.88553	0.941397		ZNF264	100.43	0.130102	0.241285	-0.539205	0.589745	0.755224
RPS5	6399.92	0.594657	0.492984	-1.20624	0.227725	0.422349		RPS5	4983.77	-0.0630898	0.287907	0.219133	0.826547	0.907312
FAT1	987.103	-0.505098	0.377275	1.33881	0.180634	0.366116		FAT1	1244.22	-0.201709	0.418369	0.482132	0.629712	0.781585
YTHDC1	864.262	-0.11171	0.0875094	1.27655	0.201763	0.391786		YTHDC1	966.381	-0.0701876	0.130632	0.537292	0.591066	0.756151
CHMP2B	672.5	0.124018	0.225364	-0.550301	0.582113	0.745321		CHMP2B	660.771	-0.0937072	0.161447	0.58042	0.561631	0.736208
SMAP2	1373.45	1.19039	0.3975	-2.9947	0.00274711	0.0259889		SMAP2	1613.86	1.30506	0.366562	-3.56027	0.000370469	0.0115189
PPIE	379.711	-0.189725	0.285335	0.66492	0.506102	0.687246		PPIE	384.617	-0.354134	0.200412	1.76703	0.0772239	0.236071
ZMPSTE24	727.008	-0.0891222	0.22165	0.402086	0.687621	0.820654		ZMPSTE24	770.338	-0.158115	0.209057	0.756328	0.449453	0.647171
STARD7	1424.55	0.449287	0.203136	-2.21176	0.0269834	0.110776		STARD7	1492.39	0.363061	0.152544	-2.38003	0.0173111	0.104046
NOA1	285.999	-0.367977	0.155544	2.36575	0.0179938	0.0862146		NOA1	313.334	-0.366226	0.143595	2.55041	0.0107597	0.0800591
REST	543.018	0.0960412	0.209371	-0.458713	0.646441	0.792357		REST	597.244	0.100069	0.169895	-0.589006	0.555857	0.731045
HAL	15.4229	2.93206	0.693243	-4.22948	2.34232e-05	0.00110734		HAL	17.2967	2.96947	0.922543	-3.21878	0.00128737	0.0242453
SSH1	881.478	-0.0645668	0.289653	0.222911	0.823605	0.905108		SSH1	1082.41	0.160836	0.167149	-0.962234	0.335932	0.544528
GSTP1	2017.31	-0.341953	0.296204	1.15445	0.248314	0.445978		GSTP1	2129.65	-0.423444	0.222618	1.90211	0.0571568	0.199069
APLP2	5943	-0.336489	0.14823	2.27005	0.0232047	0.1008		APLP2	6702.6	-0.27594	0.123436	2.23549	0.0253851	0.126529
KIAA1467	79.1292	0.12793	0.318425	-0.401757	0.687863	0.820789		KIAA1467	86.3636	0.108888	0.280396	-0.388337	0.697767	0.827169
WBP11	768.668	-0.134771	0.104165	1.29382	0.195727	0.384404		WBP11	882.128	-0.0421277	0.085787	0.491073	0.623375	0.777556
EIF3I	1368.78	0.282436	0.273469	-1.03279	0.301701	0.50307		EIF3I	1292.28	-0.0104706	0.180429	0.0580318	0.953723	0.977306
COL16A1	1412.17	-1.31056	0.379567	3.45278	0.000554831	0.00907342		COL16A1	1805.46	-0.903139	0.296398	3.04705	0.00231098	0.0342846
TXLNA	905.347	0.0666636	0.190225	-0.350446	0.726004	0.845775		TXLNA	1041.77	0.16168	0.156518	-1.03298	0.301615	0.510782
APOB	10.7401	-1.29757	0.499679	2.59681	0.0094094	0.0570342		APOB	12.6972	-1.03445	0.565164	1.83035	0.0671979	0.217965
NCOA1	922.304	-0.293049	0.212121	1.38152	0.16712	0.349		NCOA1	1088.47	-0.137024	0.185841	0.737319	0.460928	0.657152
AGBL5	356.397	-1.28161	0.342576	3.74109	0.000183221	0.00437673		AGBL5	399.555	-1.21328	0.39834	3.04583	0.00232037	0.0343491
EFR3B	15.9158	1.09245	0.564115	-1.93657	0.0527984	0.170044		EFR3B	13.9963	0.665832	0.405624	-1.6415	0.100694	0.272706
KIF3C	176.355	-0.0886351	0.341925	0.259224	0.795463	0.888509		KIF3C	182.443	-0.206581	0.213836	0.966071	0.334009	0.542597
RAB10	1345.55	0.0959687	0.13574	-0.707006	0.479563	0.665658		RAB10	1443.44	0.0537697	0.133222	-0.40361	0.6865	0.818826
HADHA	1860.22	-0.325194	0.172045	1.89017	0.0587353	0.180995		HADHA	2061.27	-0.300362	0.174193	1.72431	0.0846524	0.24884
MAPRE3	170.444	-0.71405	0.273134	2.61429	0.00894137	0.0553455		MAPRE3	195.287	-0.607266	0.255708	2.37484	0.0175566	0.104679
CAD	339.315	-0.375242	0.217569	1.72471	0.0845806	0.22865		CAD	410.825	-0.166064	0.165974	1.00054	0.317048	0.526807
CD59	5866.9	0.77117	0.204653	-3.76818	0.000164443	0.00407665		CD59	5247.81	0.399667	0.142078	-2.81302	0.00490788	0.0508665
CD82	534.49	0.543175	0.298368	-1.82049	0.0686851	0.199604		CD82	647.54	0.721626	0.308869	-2.33635	0.0194731	0.110094
BCORL1	200.96	-0.447756	0.295039	1.51762	0.129111	0.298315		BCORL1	249.828	-0.179606	0.219087	0.819794	0.412334	0.615624
ATRX	1181	-0.141551	0.253527	0.558325	0.576623	0.741272		ATRX	1380.79	-0.00990583	0.165925	0.0597006	0.952394	0.976818
TAF9	596.183	0.595131	0.2959	-2.01126	0.0442982	0.151835		TAF9	551.819	0.279324	0.14574	-1.91658	0.0552908	0.196108
FCN1	287.889	3.30634	0.681103	-4.85439	1.20756e-06	0.000149677		FCN1	368.943	3.53569	0.671982	-5.26158	1.42822e-07	8.97656e-05
MYNN	304.201	0.48385	0.227671	-2.12521	0.0335687	0.127306		MYNN	292.259	0.24091	0.116122	-2.07463	0.0380206	0.157379
MECOM	436.749	-0.33097	0.377986	0.875614	0.38124	0.580856		MECOM	457.257	-0.437261	0.373756	1.16991	0.242037	0.449092
SCAMP1	671.758	-0.128424	0.243676	0.52703	0.598173	0.757495		SCAMP1	703.601	-0.221758	0.225895	0.981689	0.326253	0.535739
PREP	335.311	-0.604176	0.171678	3.51923	0.000432795	0.00766359		PREP	369.476	-0.591093	0.126448	4.6746	2.94525e-06	0.000575239
HACE1	175.436	-0.160729	0.162021	0.992026	0.321185	0.522937		HACE1	191.048	-0.174235	0.183047	0.95186	0.341168	0.55003
SEH1L	359.124	0.473638	0.258011	-1.83573	0.0663975	0.195403		SEH1L	369.286	0.354034	0.195722	-1.80886	0.0704721	0.223575
WDR47	259.508	-0.183933	0.153945	1.1948	0.232164	0.427484		WDR47	284.482	-0.180694	0.151315	1.19415	0.232418	0.439493
WDFY1	729.703	0.623218	0.204133	-3.053	0.00226563	0.0227544		WDFY1	774.128	0.561545	0.201466	-2.7873	0.005315	0.0530893
OVGP1	23.4682	-1.00851	0.46975	2.14692	0.0318	0.122937		OVGP1	24.7243	-1.11682	0.447547	2.49543	0.0125806	0.0870901
SLC25A24	460.473	0.497699	0.30488	-1.63244	0.102586	0.259209		SLC25A24	465.491	0.343457	0.307599	-1.11657	0.264177	0.472396
MAP3K4	411.264	-0.0857926	0.169994	0.504681	0.613783	0.769395		MAP3K4	445.588	-0.111079	0.11669	0.95192	0.341137	0.55003
PILRA	138.308	1.16626	0.57405	-2.03163	0.0421908	0.147531		PILRA	185.891	1.50339	0.524954	-2.86385	0.00418521	0.0468557
IGSF9	13.9486	-3.39749	0.723393	4.6966	2.64525e-06	0.000263943		IGSF9	21.6592	-1.72933	0.95526	1.81032	0.0702456	0.223225
ABCB1	287.414	0.908309	0.583211	-1.55743	0.119369	0.284161		ABCB1	270.111	0.625732	0.473414	-1.32174	0.186253	0.387892
ZNF213	156.962	-0.624434	0.230656	2.70721	0.00678509	0.0466265		ZNF213	182.003	-0.497689	0.290936	1.71065	0.0871462	0.252574
AKR1B1	837.948	0.0755731	0.212515	-0.355613	0.72213	0.843049		AKR1B1	894.685	0.0205511	0.221025	-0.0929808	0.925919	0.961378
CPNE3	1141.85	0.0356828	0.131864	-0.270604	0.786696	0.883583		CPNE3	1188.2	-0.0688259	0.131848	0.522009	0.601664	0.762892
RRN3	541.937	-0.0459053	0.135787	0.338068	0.735312	0.852192		RRN3	586.563	-0.0708061	0.137618	0.51451	0.606895	0.766554
CTTN	1262.05	-0.35704	0.206986	1.72495	0.0845364	0.228561		CTTN	1355.86	-0.4036	0.187335	2.15443	0.0312062	0.141877
WNT11	11.4294	-1.12665	0.486816	2.31433	0.0206499	0.0941273		WNT11	17.4542	-0.309195	0.747603	0.413582	0.679181	0.813375
MTIF2	247.824	-0.282263	0.149012	1.89423	0.0581948	0.179801		MTIF2	267.721	-0.307198	0.115139	2.66806	0.00762899	0.065601
DDHD2	675.412	-0.461934	0.181931	2.53907	0.0111148	0.0637371		DDHD2	762.321	-0.394505	0.174409	2.26196	0.0236999	0.122421
TTC39A	60.2672	0.10453	0.637122	-0.164067	0.869679	0.931678		TTC39A	52.1351	-0.397458	0.740732	0.536575	0.591561	0.756496
EPS15	990.614	0.365953	0.201293	-1.81801	0.0690629	0.200352		EPS15	1060.39	0.320719	0.149612	-2.14367	0.0320593	0.144024
ORC1	11.1586	0.681529	0.676555	-1.00735	0.313765	0.515816		ORC1	13.7281	0.881112	0.683717	-1.28871	0.1975	0.401202
MGST2	307.887	0.109773	0.298416	-0.367851	0.712984	0.836882		MGST2	291.271	-0.187072	0.198235	0.943687	0.34533	0.553943
CHERP	471.466	-0.440805	0.170679	2.58266	0.00980417	0.0584976		CHERP	552.401	-0.294279	0.132378	2.22303	0.026214	0.128631
ATG16L1	307.01	-0.3574	0.171731	2.08117	0.0374184	0.136487		ATG16L1	349.495	-0.272714	0.126815	2.1505	0.0315159	0.142762
USP40	346.061	-0.486235	0.154614	3.14483	0.00166183	0.0186182		USP40	391.055	-0.416783	0.165275	2.52176	0.0116769	0.083468
POMGNT1	478.509	-0.241198	0.18234	1.32279	0.185904	0.372713		POMGNT1	485.843	-0.406575	0.167749	2.4237	0.0153631	0.0972192
RAD54L	5.46433	1.79486	0.810417	-2.21474	0.0267781	0.110182		RAD54L	7.06838	2.01009	0.919108	-2.187	0.0287424	0.135128
MAST2	629.974	-1.0925	0.332991	3.28086	0.00103492	0.0136322		MAST2	789.13	-0.750524	0.337065	2.22665	0.0259709	0.128116
DNAJA1	1720.04	0.54711	0.23722	-2.30634	0.0210916	0.0955296		DNAJA1	1822.33	0.482849	0.287678	-1.67844	0.0932619	0.26198
B4GALT1	1328.25	0.46495	0.388055	-1.19815	0.230857	0.426099		B4GALT1	1721.65	0.764877	0.41373	-1.84873	0.0644961	0.213259
CHMP5	785.158	0.520984	0.313383	-1.66245	0.0964225	0.248959		CHMP5	680.635	0.0722394	0.151399	-0.477146	0.633258	0.783858
NFX1	544.014	-0.316232	0.162073	1.95116	0.0510376	0.166423		NFX1	633.288	-0.185415	0.15277	1.21369	0.224868	0.431854
DIMT1	393.846	0.192092	0.192706	-0.996813	0.318855	0.520843		DIMT1	389.007	-0.0134554	0.185201	0.0726531	0.942082	0.971047
IPO11	345.329	0.568768	0.199085	-2.8569	0.00427795	0.0347333		IPO11	321.012	0.257062	0.185549	-1.38542	0.165925	0.362619
FOLH1	44.9533	-0.193246	0.523102	0.369424	0.711812	0.836222		FOLH1	54.2568	-0.0064908	0.48709	0.0133257	0.989368	0.995265
EIF2AK1	913.034	0.0894097	0.157361	-0.568183	0.569911	0.736993		EIF2AK1	965.465	0.0169388	0.131572	-0.128742	0.897562	0.94547
NME8	4.62834	1.69975	0.82278	-2.06586	0.0388416	0.139712		NME8	4.94443	1.67191	0.863967	-1.93515	0.0529718	0.191601
EPDR1	231.739	-0.845945	0.412029	2.05312	0.040061	0.142506		EPDR1	259.625	-0.788119	0.403833	1.9516	0.0509859	0.187339
SNX10	241.275	2.50277	0.575344	-4.35003	1.36117e-05	0.000778322		SNX10	275.65	2.561	0.646963	-3.9585	7.54225e-05	0.00434749
SEPHS1	483.966	-0.0483732	0.131268	0.368507	0.712495	0.836484		SEPHS1	503.156	-0.154116	0.152267	1.01214	0.311469	0.521153
MRPL28	306.144	0.159913	0.228762	-0.699039	0.484528	0.669847		MRPL28	304.773	-0.0307737	0.17378	0.177084	0.859442	0.925953
ITPKC	441.382	0.520179	0.325641	-1.5974	0.110176	0.270674		ITPKC	527.947	0.677407	0.353103	-1.91844	0.0550549	0.195726
CEACAM6	39.6363	4.76105	1.4273	-3.33571	0.000850815	0.0120162		CEACAM6	34.0407	4.40478	1.20203	-3.66444	0.000247885	0.00916759
FAT2	71.424	-3.86813	0.849437	4.55376	5.26964e-06	0.0004076		FAT2	94.6338	-2.59813	1.0016	2.59399	0.00948689	0.0743014
RBM22	457.777	0.227642	0.136469	-1.66809	0.0952976	0.247431		RBM22	467.244	0.0864493	0.107156	-0.806757	0.419806	0.622274
TMED2	2427.98	0.604481	0.265574	-2.27613	0.0228382	0.0998817		TMED2	2279.26	0.314718	0.165271	-1.90425	0.0568776	0.198544
ERO1LB	198.714	0.552319	0.255943	-2.15798	0.0309296	0.120883		ERO1LB	206.835	0.456486	0.210366	-2.16997	0.0300094	0.138495
ZFAND6	767.559	0.601034	0.305254	-1.96896	0.0489572	0.162062		ZFAND6	695.456	0.24515	0.144952	-1.69125	0.0907888	0.257893
HSD17B2	631.776	0.120173	0.729041	-0.164837	0.869072	0.93135		HSD17B2	595.694	-0.193168	0.985616	0.195987	0.844621	0.917942
TXLNG	295.978	0.101194	0.157483	-0.64257	0.520503	0.698625		TXLNG	355.76	0.281817	0.158927	-1.77325	0.0761879	0.234318
PPEF1	3.7772	0.710917	0.836955	-0.849409	0.395654	0.592977		PPEF1	4.95948	1.05843	0.853128	-1.24065	0.214736	0.420423
LAT2	205.522	1.57359	0.573759	-2.7426	0.00609552	0.0435369		LAT2	232.099	1.61608	0.526596	-3.06892	0.00214832	0.0329109
HUWE1	2324.25	-0.590729	0.25998	2.27221	0.0230736	0.100471		HUWE1	2970.12	-0.250858	0.168285	1.49068	0.136046	0.324309
ZW10	153.284	0.144348	0.235266	-0.613551	0.539512	0.714218		ZW10	160.82	0.0605254	0.176012	-0.34387	0.730944	0.8498
MYBPC2	5.35358	1.58875	0.919491	-1.72786	0.0840139	0.227673		MYBPC2	3.78701	0.82188	1.10564	-0.743352	0.457269	0.654179
NOX4	30.7514	0.941775	0.505321	-1.86372	0.0623616	0.188359		NOX4	19.4584	-0.112053	0.520917	0.215108	0.829683	0.908805
ACOX3	150.973	-0.550455	0.19552	2.81534	0.00487257	0.0377385		ACOX3	173.932	-0.434221	0.216872	2.00219	0.0452639	0.17374
MTMR2	514.901	0.0117189	0.197694	-0.059278	0.952731	0.975452		MTMR2	532.926	-0.106414	0.166356	0.639677	0.522382	0.705823
PPP1R15A	1712.85	0.188853	0.467306	-0.40413	0.686117	0.819497		PPP1R15A	2160.19	0.449711	0.605929	-0.742184	0.457976	0.654898
HSD17B14	100.919	-0.0897496	0.326667	0.274743	0.783513	0.881535		HSD17B14	117.246	0.0279089	0.195438	-0.142802	0.886447	0.939401
TRIP6	584.164	-0.545728	0.222205	2.45596	0.0140508	0.0739443		TRIP6	616.434	-0.631056	0.215981	2.92181	0.00348008	0.0420457
ACHE	27.8286	0.6974	0.519998	-1.34116	0.179869	0.365265		ACHE	40.5536	1.18182	0.53451	-2.21103	0.0270335	0.130541
FTL	25553	0.501537	0.253606	-1.97762	0.0479712	0.15972		FTL	27573.1	0.470878	0.218692	-2.15316	0.0313062	0.1421
SRRT	654.694	-0.250136	0.184698	1.3543	0.175642	0.360154		SRRT	769.2	-0.105453	0.172193	0.61241	0.540267	0.719904
BAX	296.808	0.387282	0.223829	-1.73026	0.0835843	0.226878		BAX	304.674	0.261394	0.256935	-1.01736	0.308984	0.518612
NLK	206.604	0.473797	0.27035	-1.75253	0.0796822	0.219695		NLK	211.277	0.339623	0.233441	-1.45485	0.145709	0.336451
PIGS	444.78	-0.237218	0.103879	2.2836	0.0223949	0.0988921		PIGS	491.527	-0.227275	0.0975012	2.331	0.0197533	0.110783
ADAMTS2	340.617	0.231661	0.567792	-0.408004	0.683271	0.817799		ADAMTS2	393.799	0.326585	0.51323	-0.636333	0.524559	0.707638
TMPRSS11E	23.8496	-6.05127	1.01106	5.98507	2.16298e-09	1.48843e-06		TMPRSS11E	34.2733	-2.81177	1.68448	1.66921	0.0950749	0.264138
ATXN7L3	556.933	-0.11396	0.166052	0.686289	0.492531	0.676635		ATXN7L3	649.292	0.0072084	0.129658	-0.0555954	0.955664	0.978078
PGS1	282.358	0.28229	0.223823	-1.26122	0.207229	0.398906		PGS1	322.246	0.355344	0.270178	-1.31522	0.188435	0.390196
PSMC5	1029.1	-0.220323	0.22318	0.9872	0.323545	0.52529		PSMC5	1117.96	-0.238097	0.189513	1.25636	0.208986	0.41493
UIMC1	313.882	-0.0298359	0.240929	0.123837	0.901444	0.948977		UIMC1	310.076	-0.241415	0.2106	1.14632	0.251663	0.458911
CETP	24.3691	1.84877	0.591778	-3.12409	0.00178356	0.0194709		CETP	26.3102	1.81403	0.799958	-2.26766	0.0233502	0.121467
MMP2	12275.9	0.189447	0.557813	-0.339625	0.734139	0.851277		MMP2	13124	0.132558	0.569672	-0.232692	0.816	0.901146
MT3	2.68834	1.76407	1.22901	-1.43536	0.151185	0.328118		MT3	3.48449	2.03186	1.20761	-1.68255	0.0924627	0.260692
LPCAT2	440.041	0.708608	0.300877	-2.35514	0.0185156	0.0877229		LPCAT2	470.128	0.6578	0.28294	-2.32487	0.0200787	0.111766
GNAO1	345.542	-1.65758	0.50416	3.28781	0.00100971	0.0134422		GNAO1	441.351	-1.19285	0.542713	2.19794	0.0279534	0.133035
OGFOD1	350.83	0.0786892	0.165576	-0.475245	0.634613	0.784169		OGFOD1	386.844	0.0895127	0.139223	-0.642943	0.520261	0.704408
SH3BP2	649.673	0.725852	0.409628	-1.77198	0.0763977	0.213319		SH3BP2	734.626	0.776177	0.373676	-2.07714	0.0377886	0.157162
NOP14	379.247	0.0582315	0.230836	-0.252264	0.800837	0.891577		NOP14	420.613	0.0807572	0.17464	-0.462421	0.643779	0.790605
ADD1	3664.44	-0.688499	0.186483	3.69203	0.000222472	0.00498738		ADD1	4184.09	-0.591079	0.227149	2.60216	0.00926389	0.0734575
L2HGDH	39.1701	-0.715011	0.272054	2.6282	0.00858385	0.0537326		L2HGDH	41.0658	-0.797456	0.324778	2.45539	0.0140733	0.092361
TXNDC16	160.969	-0.0880358	0.199041	0.4423	0.658272	0.799542		TXNDC16	173.725	-0.112353	0.217737	0.516001	0.605853	0.765794
C14orf166	965.726	0.248335	0.271488	-0.914718	0.36034	0.561465		C14orf166	921.153	-0.0246466	0.168187	0.146543	0.883493	0.938
NID2	548.061	0.56384	0.442284	-1.27484	0.202367	0.392768		NID2	611.069	0.58968	0.415467	-1.41932	0.155807	0.350443
GMCL1	298.538	0.0642624	0.190467	-0.337393	0.735821	0.85253		GMCL1	303.851	-0.0857038	0.150333	0.570092	0.568615	0.741347
SF3B2	1792.54	-0.271097	0.156679	1.73027	0.083582	0.226878		SF3B2	2024.41	-0.206807	0.140671	1.47015	0.141522	0.331702
KLHL42	1082.67	-0.899109	0.414196	2.17073	0.0299515	0.118617		KLHL42	1205.08	-0.856636	0.359217	2.38473	0.0170915	0.103261
GNAS	7344.72	-0.133837	0.150544	0.889023	0.373991	0.57437		GNAS	8451.42	-0.0338892	0.190816	0.177602	0.859036	0.925905
DNM1L	882.697	-0.324173	0.220968	1.46706	0.142359	0.316467		DNM1L	973.128	-0.309145	0.199053	1.55308	0.120404	0.301602
PTHLH	94.1069	0.128056	0.393185	-0.325689	0.744659	0.858192		PTHLH	72.0742	-0.629	0.463267	1.35775	0.174543	0.373488
PHACTR3	21.9807	1.08673	0.790157	-1.37533	0.169029	0.351406		PHACTR3	19.5485	0.703335	0.739627	-0.950932	0.341639	0.550524
ERGIC2	595.5	0.514224	0.280232	-1.83499	0.066507	0.195639		ERGIC2	545.203	0.172841	0.145069	-1.19143	0.233483	0.44041
TFAP2C	17.5316	-0.714394	0.654287	1.09187	0.274892	0.474299		TFAP2C	17.6977	-0.903191	0.803743	1.12373	0.261128	0.469311
AURKA	30.9482	0.795539	0.520476	-1.52848	0.126392	0.294206		AURKA	32.0637	0.694079	0.44522	-1.55896	0.119006	0.299481
CASS4	45.7421	1.5056	0.749875	-2.00781	0.0446639	0.152361		CASS4	66.8915	1.96281	0.736351	-2.66559	0.00768525	0.065733
PIR	219.939	-1.21142	0.414665	2.92144	0.00348415	0.0302041		PIR	237.482	-1.24822	0.391938	3.18474	0.00144885	0.0260469
AAMDC	143.401	-0.534494	0.501345	1.06612	0.28637	0.486828		AAMDC	132.089	-0.943848	0.411976	2.29103	0.0219618	0.117846
RFX2	228.752	-0.639352	0.376369	1.69874	0.089369	0.237287		RFX2	333.28	-0.0176374	0.454811	0.0387796	0.969066	0.985416
SLC6A14	9.87189	4.24463	1.69517	-2.50396	0.0122811	0.0677769		SLC6A14	8.81708	3.94468	1.86624	-2.1137	0.0345409	0.149561
METTL2A	121.743	0.320719	0.198814	-1.61316	0.106709	0.266021		METTL2A	121.785	0.147214	0.192486	-0.764806	0.444387	0.6431
ALG6	89.7381	0.488992	0.26644	-1.83528	0.066464	0.195541		ALG6	100.363	0.529623	0.321258	-1.64859	0.0992313	0.27097
CNOT3	375.989	-0.402563	0.129294	3.11356	0.00184845	0.019935		CNOT3	449.767	-0.21559	0.0908048	2.37421	0.0175864	0.104774
GP6	2.71462	-0.200803	0.934858	0.214795	0.829927	0.909002		GP6	2.80302	-0.316145	0.842426	0.375279	0.707453	0.83426
PTPN4	256.566	0.0364634	0.300289	-0.121428	0.903352	0.94996		PTPN4	274.208	-0.015311	0.220015	0.0695905	0.94452	0.972361
DDX18	868.867	0.231299	0.165162	-1.40043	0.161384	0.341488		DDX18	976.102	0.279382	0.139117	-2.00826	0.0446162	0.17212
KHSRP	1082.32	-0.526982	0.140408	3.75321	0.000174584	0.00422257		KHSRP	1322.47	-0.286854	0.151641	1.89167	0.0585356	0.20181
GNA11	1034.98	-0.916449	0.285935	3.20509	0.00135019	0.0161638		GNA11	1237.25	-0.701933	0.265251	2.6463	0.00813775	0.0682682
ASAP3	339.596	-0.174078	0.371929	0.468041	0.639755	0.787569		ASAP3	372.235	-0.178031	0.256745	0.693415	0.488049	0.678055
EDEM2	248.736	0.912817	0.326486	-2.79588	0.00517581	0.0391689		EDEM2	236.657	0.659075	0.277034	-2.37904	0.017358	0.104046
DNMT3B	24.0021	-1.05382	0.37054	2.84403	0.00445474	0.0357014		DNMT3B	26.0722	-1.08877	0.321844	3.38291	0.000717212	0.0170344
REM1	78.0769	1.17235	0.497642	-2.35582	0.0184821	0.0876076		REM1	58.3567	0.488618	0.366842	-1.33196	0.182875	0.383938
TPX2	37.1488	1.3013	0.772081	-1.68545	0.0919027	0.241444		TPX2	45.5465	1.47916	0.753097	-1.9641	0.0495184	0.183742
FER1L4	312.759	-1.62576	0.740102	2.19667	0.0280441	0.113588		FER1L4	387.353	-1.25813	0.731026	1.72105	0.0852416	0.24979
PDRG1	153.565	0.311739	0.327676	-0.951366	0.341419	0.54324		PDRG1	140.535	-0.0395299	0.241931	0.163394	0.870209	0.931797
EPB41L1	644.661	-1.14726	0.31301	3.66524	0.000247107	0.00527408		EPB41L1	782.102	-0.880799	0.365925	2.40705	0.0160821	0.09945
DOCK9	1120.36	0.74871	0.348632	-2.14757	0.0317483	0.122785		DOCK9	1099.15	0.545708	0.231146	-2.36088	0.0182316	0.106401
ANKRD10	949.475	0.273668	0.206316	-1.32645	0.184691	0.371167		ANKRD10	941.681	0.0784451	0.167999	-0.466939	0.640544	0.788702
TGDS	127.377	0.725084	0.367534	-1.97283	0.0485144	0.161037		TGDS	113.808	0.347499	0.214491	-1.62011	0.105208	0.279958
DOCK3	47.0476	-2.34905	0.639541	3.67303	0.000239693	0.00519678		DOCK3	63.6491	-1.5656	0.701437	2.23199	0.0256155	0.127048
C3orf18	173.813	-1.03388	0.398418	2.59495	0.00946047	0.0571754		C3orf18	192.21	-1.00343	0.473077	2.12108	0.033915	0.14803
COQ9	539.84	-1.19902	0.442222	2.71136	0.00670076	0.0463663		COQ9	639.358	-0.986477	0.461447	2.13779	0.0325338	0.14507
TMEM40	16.1074	-3.10435	0.797465	3.89278	9.91026e-05	0.00288293		TMEM40	21.7625	-2.07527	1.15783	1.79237	0.0730733	0.228299
KIF9	44.8801	0.0066159	0.351881	-0.0188015	0.984999	0.992189		KIF9	39.5063	-0.442425	0.332528	1.33049	0.183357	0.38467
ARHGAP28	284.985	-0.98971	0.693959	1.42618	0.153817	0.331426		ARHGAP28	309.583	-1.02428	0.556803	1.83958	0.0658298	0.215746
CRLS1	289.829	0.228123	0.258579	-0.882216	0.37766	0.577428		CRLS1	285.116	0.0166402	0.171028	-0.0972951	0.922492	0.959653
PPP1R13B	323.121	-0.607102	0.303366	2.00122	0.0453688	0.153793		PPP1R13B	353.088	-0.618628	0.288061	2.14756	0.0317487	0.143404
ATRN	663.468	-0.160677	0.29031	0.553467	0.579944	0.743673		ATRN	755.914	-0.0837802	0.244846	0.342175	0.732219	0.850458
SMOX	179.386	1.432	0.497243	-2.87988	0.00397828	0.0329969		SMOX	144.999	0.907873	0.435199	-2.08611	0.0369688	0.155359
SIGLEC1	255.882	0.448426	0.494916	-0.906065	0.364902	0.565942		SIGLEC1	436.28	1.22674	0.460144	-2.666	0.00767597	0.065733
FKBP1A	2713.86	0.952234	0.206409	-4.61335	3.96238e-06	0.000338747		FKBP1A	2411.51	0.576431	0.238907	-2.41278	0.0158313	0.0986625
NSFL1C	614.489	-0.482274	0.213924	2.25442	0.0241697	0.103682		NSFL1C	691.802	-0.41888	0.221596	1.89029	0.0587197	0.202164
SLC4A11	14.1558	-1.74393	0.613329	2.84339	0.00446367	0.0357452		SLC4A11	16.8433	-1.50206	0.836534	1.79558	0.0725614	0.227512
C20orf194	649.011	-0.933123	0.264005	3.5345	0.000408554	0.00736144		C20orf194	785.315	-0.688495	0.229542	2.99943	0.00270488	0.0370668
ZNF343	145.626	-0.281047	0.253956	1.10668	0.268434	0.468136		ZNF343	170.491	-0.138573	0.232295	0.596539	0.550815	0.727074
EBF4	204.149	-1.30916	0.280889	4.66078	3.15009e-06	0.000292387		EBF4	233.674	-1.1863	0.286511	4.14049	3.46565e-05	0.00269184
CPXM1	1132.09	0.805464	0.765002	-1.05289	0.292391	0.493818		CPXM1	1281.5	0.852164	0.852143	-1.00002	0.317298	0.526962
MAVS	345.563	-0.451543	0.275967	1.63622	0.101793	0.258085		MAVS	428.544	-0.186251	0.198535	0.938124	0.34818	0.556116
LZTS3	127.148	-0.847607	0.272063	3.11548	0.00183648	0.0198531		LZTS3	154.958	-0.590607	0.264289	2.2347	0.0254373	0.126664
XRN2	969.103	0.242272	0.24327	-0.995894	0.319301	0.521183		XRN2	1004.56	0.133233	0.247803	-0.537655	0.590815	0.756026
PLK1S1	460.112	-0.980506	0.433142	2.2637	0.0235923	0.102017		PLK1S1	511.01	-0.940338	0.401452	2.34234	0.0191632	0.10924
DYNLL1	1690.81	0.0685455	0.31822	-0.215403	0.829453	0.908733		DYNLL1	1571.77	-0.269346	0.208728	1.29042	0.196905	0.400673
TESC	134.253	-1.00701	0.447506	2.25028	0.0244314	0.104334		TESC	125.946	-1.44591	0.478397	3.0224	0.00250779	0.0356532
SNX5	865.017	0.200513	0.184026	-1.08959	0.275894	0.475243		SNX5	922.587	0.146915	0.12471	-1.17806	0.238772	0.445831
RPL6	10776.5	0.343197	0.335504	-1.02293	0.306342	0.508176		RPL6	9800.7	-0.0221331	0.207816	0.106503	0.915183	0.955558
SIRPG	45.959	2.11283	0.90391	-2.33743	0.0194167	0.0903818		SIRPG	47.9907	2.02727	0.81885	-2.47575	0.0132957	0.0896509
MAPKAPK5	224.369	-0.224996	0.190895	1.17863	0.238544	0.435216		MAPKAPK5	238.279	-0.291932	0.120014	2.43248	0.0149959	0.0953998
P2RX7	71.9745	0.720651	0.3761	-1.91612	0.0553503	0.174525		P2RX7	91.0545	0.96927	0.330714	-2.93084	0.0033805	0.0414163
ESF1	224.443	0.0925423	0.191148	-0.484139	0.628287	0.780509		ESF1	243.726	0.0717799	0.229953	-0.312151	0.754926	0.865586
RBBP9	265.154	-0.0843536	0.149532	0.564117	0.572674	0.738595		RBBP9	288.923	-0.0970456	0.146238	0.663614	0.506937	0.693672
ANAPC5	1133.44	0.432849	0.219858	-1.96877	0.04898	0.162095		ANAPC5	1144.22	0.27635	0.129106	-2.14048	0.0323158	0.144562
SLC23A2	2217.54	0.134323	0.712977	-0.188398	0.850565	0.921356		SLC23A2	2211.38	-0.0629518	0.585682	0.107485	0.914405	0.955053
SLC8B1	275.231	0.215899	0.241761	-0.893024	0.371844	0.572306		SLC8B1	320.876	0.32844	0.243824	-1.34704	0.177969	0.377777
TMEM230	1419.77	0.204835	0.191211	-1.07125	0.284056	0.484249		TMEM230	1408.46	0.0074492	0.116678	-0.0638439	0.949094	0.974705
DZANK1	22.705	-0.562321	0.245535	2.29019	0.0220103	0.0980004		DZANK1	26.3807	-0.395579	0.226311	1.74795	0.0804734	0.24148
KDM2B	384.55	0.0216893	0.214208	-0.101253	0.91935	0.958544		KDM2B	468.663	0.228776	0.144915	-1.57869	0.114408	0.293054
TASP1	85.8495	0.158633	0.234426	-0.676687	0.498605	0.681809		TASP1	85.9019	-0.0261058	0.163904	0.159275	0.873452	0.932963
OAS1	220.746	0.311942	0.492337	-0.633595	0.526345	0.704004		OAS1	269.97	0.512968	0.48028	-1.06806	0.285493	0.495503
GCN1L1	1004.49	-0.519538	0.180808	2.87342	0.0040605	0.0334979		GCN1L1	1263.47	-0.218462	0.157596	1.38622	0.165681	0.362337
RPLP0	19144.7	0.633539	0.379739	-1.66835	0.0952455	0.247425		RPLP0	15366.5	0.040481	0.174835	-0.231539	0.816896	0.901652
PXN	1552.64	0.0704484	0.27077	-0.260178	0.794726	0.888093		PXN	1713.53	0.0840393	0.161312	-0.520972	0.602386	0.763447
SIRT4	16.0194	-0.600506	0.530841	1.13124	0.257956	0.457115		SIRT4	15.1393	-0.913969	0.477569	1.9138	0.0556462	0.196632
RPH3A	4.72932	2.35159	1.02671	-2.29042	0.0219972	0.0979638		RPH3A	6.21317	2.62551	1.16745	-2.24892	0.0245176	0.124237
KIF16B	250.544	-0.253616	0.152466	1.66343	0.0962264	0.248635		KIF16B	286.128	-0.168111	0.135425	1.24136	0.214474	0.420185
TRMT6	155.414	0.319361	0.234261	-1.36327	0.172797	0.35638		TRMT6	174.41	0.364356	0.262526	-1.38789	0.165171	0.36198
CHGB	78.7355	3.95878	1.18246	-3.34793	0.000814165	0.0117057		CHGB	21.4352	1.82335	0.688721	-2.64745	0.0081101	0.0682325
PEBP1	2630.81	-0.290121	0.270749	1.07155	0.283922	0.484138		PEBP1	2711.41	-0.422629	0.219383	1.92644	0.0540494	0.193573
TBX5	160.512	-1.22917	0.584978	2.10123	0.0356207	0.132087		TBX5	195.528	-0.943988	0.590703	1.59807	0.110026	0.287278
BRAP	247.409	-0.253208	0.146779	1.72509	0.0845104	0.22856		BRAP	270.455	-0.257723	0.154734	1.66559	0.095795	0.265259
ERP29	1273.25	0.431648	0.204043	-2.11548	0.0343892	0.12929		ERP29	1278.72	0.265073	0.190781	-1.38941	0.164709	0.361375
NOS1	5.76807	-0.0612652	0.846655	0.0723615	0.942314	0.970165		NOS1	17.8515	1.74409	0.688841	-2.53192	0.0113439	0.0822514
FUS	1886.44	-0.027511	0.136408	0.201682	0.840166	0.915393		FUS	2216.39	0.111064	0.156045	-0.711741	0.476625	0.669525
IGBP1	824.234	0.126886	0.285467	-0.444485	0.656692	0.798498		IGBP1	809.29	-0.0927629	0.1952	0.47522	0.63463	0.784744
FXYD5	704.848	0.813999	0.332984	-2.44456	0.0145029	0.0754812		FXYD5	689.229	0.604608	0.313031	-1.93146	0.0534258	0.192384
ZNF302	441.191	-0.0166731	0.230702	0.0722713	0.942386	0.970165		ZNF302	450.952	-0.157295	0.188002	0.836668	0.402779	0.60697
GRAMD1A	635.042	0.191573	0.18981	-1.00929	0.312837	0.514799		GRAMD1A	676.63	0.133118	0.207398	-0.64185	0.520971	0.704799
FXYD3	190.88	-2.9008	1.03125	2.8129	0.00490965	0.0379101		FXYD3	202.045	-3.11155	0.889118	3.49959	0.00046597	0.0131287
HEPH	637.661	-0.803394	0.329147	2.44083	0.0146535	0.0759938		HEPH	710.235	-0.761509	0.294017	2.59002	0.00959705	0.074889
CDIP1	343.673	-0.330419	0.150757	2.19174	0.0283984	0.114548		CDIP1	390.044	-0.255609	0.180506	1.41607	0.156755	0.351671
CMTM1	5.92719	-0.0282246	0.674688	0.0418336	0.966631	0.982791		CMTM1	7.46252	0.229703	0.516537	-0.444699	0.656538	0.799221
KCNH4	13.784	-3.14685	0.807035	3.89928	9.64798e-05	0.0028231		KCNH4	14.9558	-3.23517	0.669401	4.83293	1.34538e-06	0.000374644
GANAB	2662.88	0.0285351	0.204353	-0.139636	0.888947	0.942313		GANAB	3012.17	0.0890692	0.150197	-0.593015	0.553171	0.728959
GMIP	241.628	0.936444	0.556026	-1.68417	0.0921483	0.241714		GMIP	307.631	1.18824	0.539841	-2.20108	0.0277301	0.132567
RBM41	128.145	-0.350922	0.193549	1.81309	0.069818	0.201977		RBM41	149.976	-0.20901	0.197351	1.05908	0.289564	0.499404
BIRC5	28.1443	2.14541	0.818437	-2.62135	0.00875812	0.0545837		BIRC5	25.606	1.84763	0.950726	-1.94339	0.0519693	0.189296
LAG3	43.5414	1.1235	0.525431	-2.13824	0.032497	0.124787		LAG3	59.0241	1.47616	0.568335	-2.59734	0.00939502	0.0739725
MLF2	1257.31	-0.182772	0.189026	0.966915	0.333586	0.535305		MLF2	1311.12	-0.287261	0.15914	1.80509	0.0710612	0.224876
OTUB2	10.655	-0.312087	0.42319	0.737464	0.46084	0.649974		OTUB2	13.4304	-0.0719224	0.398737	0.180375	0.856858	0.924952
DDX24	1892.68	-0.317911	0.157304	2.02101	0.0432791	0.149696		DDX24	2168.45	-0.22188	0.117386	1.89018	0.0587342	0.202164
ZBTB25	177.142	0.273723	0.19523	-1.40205	0.1609	0.341044		ZBTB25	197.749	0.307332	0.183325	-1.67643	0.0936532	0.262581
NECAP1	315.569	0.610966	0.154971	-3.94245	8.06529e-05	0.00254873		NECAP1	326.905	0.506698	0.162625	-3.11575	0.00183478	0.029911
ARHGAP4	482.098	1.14282	0.376271	-3.03723	0.00238762	0.0236816		ARHGAP4	639.423	1.45885	0.402787	-3.62189	0.000292458	0.0101089
ANKRD24	16.2027	-0.827529	0.361275	2.29058	0.0219878	0.0979638		ANKRD24	19.9175	-0.558177	0.427745	1.30493	0.191918	0.394437
DHX32	287.13	-0.176622	0.165904	1.06461	0.287054	0.487568		DHX32	300.068	-0.278469	0.174359	1.5971	0.110243	0.28757
RCOR1	369.07	-0.301804	0.213925	1.4108	0.158304	0.337946		RCOR1	451.963	-0.0703345	0.151881	0.463089	0.643301	0.790374
GPATCH2L	627.67	-0.177661	0.222944	0.796885	0.425518	0.619303		GPATCH2L	744.003	-0.0155499	0.168081	0.0925145	0.926289	0.961565
LTBP4	6791.81	-0.629002	0.618079	1.01767	0.308834	0.510828		LTBP4	7997.15	-0.471016	0.415523	1.13355	0.256983	0.464748
BLVRB	502.447	-0.00632311	0.356146	0.0177543	0.985835	0.992399		BLVRB	517.86	-0.130012	0.202365	0.642464	0.520572	0.704592
SLC9A1	378.373	-0.851547	0.345693	2.46331	0.0137663	0.0730331		SLC9A1	430.302	-0.766982	0.245703	3.12159	0.00179879	0.0295411
SPTLC1	495.68	0.280041	0.228315	-1.22656	0.219988	0.413613		SPTLC1	498.949	0.111784	0.209189	-0.534366	0.593089	0.757698
PAPOLA	1954.19	0.165258	0.149765	-1.10344	0.269834	0.469573		PAPOLA	2102.75	0.128606	0.109898	-1.17023	0.241908	0.448928
CCNK	393.702	0.0142495	0.10201	-0.139686	0.888908	0.942313		CCNK	439.781	0.0490328	0.101011	-0.485421	0.627378	0.779942
PCBP4	336.792	-0.585854	0.233864	2.50511	0.0122414	0.0676203		PCBP4	349.004	-0.718438	0.215079	3.34034	0.000836761	0.0186327
RGS1	2213	2.06139	0.762432	-2.7037	0.00685719	0.0468253		RGS1	1894.67	1.66294	0.585082	-2.84223	0.00447989	0.0485955
YPEL3	598.07	0.0788102	0.254974	-0.309092	0.757252	0.865654		YPEL3	636.118	0.0202521	0.219872	-0.0921087	0.926612	0.961707
MRPS33	248.204	0.319757	0.362647	-0.881731	0.377922	0.577506		MRPS33	213.429	-0.159542	0.206873	0.771206	0.440585	0.640002
NDUFB2	693.33	0.379671	0.390012	-0.973485	0.330312	0.53194		NDUFB2	618.452	-0.0207941	0.240937	0.0863053	0.931224	0.964249
NUDC	789.382	-0.47564	0.294195	1.61675	0.105931	0.264715		NUDC	864.499	-0.47464	0.280872	1.68988	0.0910509	0.258265
MAEA	557.437	-0.233623	0.138697	1.68441	0.092102	0.241681		MAEA	620.488	-0.201003	0.122974	1.63452	0.102149	0.275423
ICAM1	925.63	1.48158	0.533906	-2.77498	0.00552045	0.0407118		ICAM1	1283.85	1.85696	0.666585	-2.78578	0.00533995	0.0532856
STRN4	727.383	-0.407066	0.131923	3.08563	0.0020312	0.0211825		STRN4	814.402	-0.361796	0.122065	2.96395	0.00303719	0.039041
IRAK3	447.329	0.884425	0.456786	-1.93619	0.0528442	0.17009		IRAK3	563.225	1.11784	0.44635	-2.50439	0.0122661	0.0858423
LYZ	3151.62	1.82369	0.697762	-2.61363	0.0089587	0.0553841		LYZ	7275.19	2.97352	0.80822	-3.6791	0.000234059	0.00902023
MUL1	390.352	-0.312731	0.167098	1.87154	0.0612698	0.186217		MUL1	435.875	-0.269369	0.161956	1.66322	0.0962684	0.265984
TFAP4	96.6578	-0.515063	0.29128	1.76827	0.0770149	0.214562		TFAP4	109.887	-0.42081	0.322582	1.3045	0.192062	0.394538
PDCD7	324.712	-0.238102	0.158823	1.49916	0.133832	0.30491		PDCD7	365.892	-0.177775	0.132908	1.33758	0.181035	0.381828
SPG21	795.543	0.0233361	0.1722	-0.135517	0.892203	0.944671		SPG21	829.708	-0.0754559	0.123299	0.611976	0.540554	0.719978
DNAJB11	530.673	0.947542	0.35751	-2.65039	0.00803982	0.0518393		DNAJB11	534.701	0.797223	0.329984	-2.41594	0.0156946	0.0982962
LEPREL1	171.478	-0.331144	0.329178	1.00597	0.31443	0.516484		LEPREL1	186.54	-0.347874	0.32748	1.06227	0.288111	0.498317
THPO	6.19572	0.127848	0.681759	-0.187527	0.851247	0.921622		THPO	6.04261	-0.146142	0.573457	0.254845	0.798843	0.890964
CHRD	164.358	0.124506	0.36415	-0.341908	0.73242	0.849976		CHRD	175.703	0.0690998	0.279123	-0.247561	0.804474	0.894419
FLT3LG	111.21	0.0746066	0.31069	-0.240132	0.810228	0.896928		FLT3LG	120.469	0.0513991	0.266364	-0.192966	0.846986	0.919228
RAB11FIP3	646.439	-0.579205	0.216844	2.67107	0.0075611	0.0497984		RAB11FIP3	733.211	-0.500983	0.181725	2.75681	0.00583676	0.0563156
GNPTG	529.513	0.122094	0.194708	-0.627063	0.530618	0.707119		GNPTG	547.97	0.00948897	0.106515	-0.0890854	0.929014	0.962903
ZNF268	268.07	-0.00174622	0.172907	0.0100992	0.991942	0.995985		ZNF268	281.8	-0.0835118	0.173324	0.481825	0.62993	0.78171
GOLGA3	1075.26	-0.113061	0.228523	0.49475	0.620777	0.774797		GOLGA3	1280.94	0.0546366	0.161869	-0.337537	0.735712	0.852651
PABPC4	1441.25	-0.0659371	0.234048	0.281724	0.778155	0.878127		PABPC4	1736.33	0.124407	0.204409	-0.608617	0.542779	0.721446
CD209	335.55	1.18374	0.606273	-1.95249	0.0508802	0.166018		CD209	556.313	1.8621	0.678948	-2.74263	0.00609499	0.0577475
CERS4	194.531	-0.437263	0.309101	1.41463	0.157177	0.336416		CERS4	190.989	-0.685933	0.263709	2.60109	0.00929271	0.0735424
MCOLN1	199.762	-0.0777901	0.201199	0.386632	0.699029	0.828325		MCOLN1	245.709	0.150794	0.227128	-0.663918	0.506743	0.693595
USP48	674.116	0.0410746	0.200127	-0.205242	0.837383	0.913624		USP48	738.044	0.0415993	0.123973	-0.33555	0.73721	0.853748
EFNB1	521.004	-0.481264	0.318316	1.51191	0.130557	0.300268		EFNB1	578.112	-0.455364	0.28529	1.59614	0.110457	0.287746
PDPR	569.176	-0.537397	0.267573	2.00841	0.0445996	0.15235		PDPR	718.719	-0.226812	0.230047	0.985938	0.324164	0.533407
AARS	1111.93	-0.391406	0.175859	2.22568	0.0260354	0.108104		AARS	1252.02	-0.330843	0.180138	1.83661	0.0662676	0.21648
GLG1	1769.44	-0.236399	0.203172	1.16354	0.24461	0.441665		GLG1	2020.76	-0.151282	0.150203	1.00718	0.313846	0.523563
KIF4A	17.6213	1.43244	0.558077	-2.56674	0.010266	0.0604332		KIF4A	17.9198	1.29804	0.560909	-2.31417	0.0206587	0.113923
TNRC6A	695.631	-0.355711	0.213817	1.66362	0.0961884	0.24858		TNRC6A	885.658	-0.040391	0.16395	0.246362	0.805402	0.895104
FCGBP	81.2734	-1.22489	0.648327	1.88931	0.05885	0.181236		FCGBP	127.375	-0.35658	0.699692	0.509625	0.610314	0.768941
PLEKHG2	479.863	0.338679	0.329453	-1.028	0.303948	0.50557		PLEKHG2	590.27	0.550598	0.339852	-1.62011	0.105209	0.279958
NAT14	118.654	-0.185194	0.306249	0.604717	0.545367	0.718705		NAT14	116.062	-0.428852	0.293149	1.46292	0.14349	0.334097
PITPNM2	459.743	-0.598738	0.349862	1.71135	0.0870157	0.233273		PITPNM2	533.743	-0.466785	0.268079	1.74122	0.0816442	0.243866
EXOC1	381.21	0.195604	0.120781	-1.61949	0.105342	0.263929		EXOC1	417.41	0.192765	0.10804	-1.7842	0.0743904	0.231122
RBM27	448.167	0.0796891	0.188383	-0.423016	0.672284	0.810542		RBM27	515.138	0.173013	0.150828	-1.14709	0.251345	0.458542
OSBPL8	1170.07	0.482011	0.250792	-1.92195	0.054612	0.173375		OSBPL8	1255.36	0.440925	0.249741	-1.76553	0.0774749	0.236327
DTX2	142.499	-0.477975	0.303695	1.57386	0.115519	0.278992		DTX2	175.539	-0.222325	0.21537	1.03229	0.301936	0.511112
NLRC4	52.7803	2.24708	0.543868	-4.13167	3.60144e-05	0.0015046		NLRC4	72.0011	2.58454	0.621844	-4.15625	3.23509e-05	0.00260329
PUS7	123.328	0.282073	0.291412	-0.967953	0.333068	0.534946		PUS7	134.729	0.269077	0.256945	-1.04721	0.295001	0.50498
LAMB4	3.42458	-1.07374	0.958799	1.11988	0.262763	0.462069		LAMB4	2.82109	-2.05088	0.85365	2.40248	0.0162843	0.100145
NRCAM	66.6017	2.01777	0.685153	-2.94499	0.00322967	0.0286195		NRCAM	62.7973	1.7651	0.694344	-2.54212	0.0110184	0.0811496
LAMB1	3049.38	-0.162607	0.416251	0.390647	0.696058	0.826277		LAMB1	3167.76	-0.281053	0.332805	0.844499	0.398391	0.603136
SLC26A4	9.70616	0.881592	0.454634	-1.93912	0.0524863	0.169184		SLC26A4	9.20997	0.689594	0.528791	-1.3041	0.192201	0.39474
DLD	772.496	-0.219064	0.247425	0.885377	0.375953	0.576088		DLD	827.622	-0.264168	0.189817	1.3917	0.164015	0.360402
WDR7	294.413	-0.0575554	0.173593	0.331553	0.740227	0.855502		WDR7	351.899	0.115409	0.169467	-0.681011	0.495864	0.684465
TXNL1	754.602	-0.170685	0.299271	0.570334	0.568451	0.735955		TXNL1	739.069	-0.409178	0.196262	2.08486	0.0370818	0.155691
IL5RA	15.5375	2.17018	0.876869	-2.47491	0.0133268	0.0715303		IL5RA	15.9666	2.06297	0.575919	-3.58206	0.000340902	0.011074
ABCC6	8.43088	-0.394019	0.571579	0.689352	0.490602	0.675111		ABCC6	13.4111	0.338686	0.644582	-0.525435	0.599281	0.761094
CMTM6	1507.06	0.633029	0.337631	-1.87492	0.0608043	0.185225		CMTM6	1622.54	0.596679	0.33251	-1.79447	0.0727383	0.227818
ITGA6	1989.45	1.15624	0.390412	-2.9616	0.0030605	0.0277073		ITGA6	1598	0.606468	0.287265	-2.11118	0.034757	0.150173
RAPGEF4	128.523	1.01862	0.512359	-1.9881	0.0468002	0.157093		RAPGEF4	115.897	0.665109	0.455641	-1.45972	0.144366	0.33497
MLTK	4673.74	-1.01286	0.418504	2.4202	0.0155122	0.0784095		MLTK	5763.05	-0.715027	0.466449	1.53291	0.125297	0.308746
SMPX	13.6385	-1.06969	1.3758	0.777502	0.436863	0.629779		SMPX	11.3712	-1.8779	1.39949	1.34185	0.179645	0.380013
FH	481.929	-0.435896	0.307498	1.41756	0.15632	0.33517		FH	501.81	-0.547157	0.273946	1.99731	0.0457912	0.174863
SEL1L3	1556.55	1.60311	0.56035	-2.8609	0.0042244	0.034381		SEL1L3	1637.1	1.53379	0.507853	-3.02015	0.00252649	0.035843
TF	8.06688	0.367656	0.640433	-0.574073	0.565918	0.734468		TF	13.8218	1.17717	0.750862	-1.56776	0.116937	0.296298
CDV3	2110.19	0.379992	0.237772	-1.59814	0.110012	0.270514		CDV3	2380.85	0.434046	0.19608	-2.21362	0.0268549	0.129959
MYO15A	11.1347	-0.0172221	0.410964	0.0419066	0.966573	0.982791		MYO15A	11.9955	-0.025962	0.437825	0.0592977	0.952715	0.976956
ALKBH5	1077.59	-0.500403	0.157362	3.17995	0.00147302	0.0170905		ALKBH5	1251.9	-0.369956	0.174675	2.11797	0.0341774	0.148655
NLRP1	695.939	0.358326	0.297763	-1.20339	0.228824	0.423837		NLRP1	854.82	0.566638	0.255392	-2.21869	0.0265075	0.129023
PITPNM3	62.0891	-0.68836	0.395973	1.7384	0.0821401	0.224116		PITPNM3	83.4599	-0.237586	0.421455	0.563727	0.57294	0.743938
SPAG7	389.377	-0.207881	0.273106	0.761173	0.446554	0.63808		SPAG7	404.333	-0.319088	0.186591	1.71009	0.087249	0.252691
ORC6	10.6643	1.30344	0.634131	-2.05547	0.0398332	0.142081		ORC6	11.6937	1.29871	0.574762	-2.25956	0.0238488	0.12281
ZFHX4	271.22	-1.04412	0.467386	2.23397	0.0254852	0.10695		ZFHX4	341.265	-0.696924	0.437298	1.5937	0.111002	0.288282
ZC3HC1	128.038	0.0894301	0.164871	-0.542424	0.587527	0.749287		ZC3HC1	124.868	-0.144256	0.115704	1.24676	0.212485	0.418254
ESR1	132.905	-0.634508	0.396939	1.5985	0.109931	0.270387		ESR1	155.043	-0.493544	0.211666	2.33171	0.019716	0.110695
RGS17	35.5346	0.273236	0.559846	-0.488055	0.625511	0.778563		RGS17	42.4614	0.423413	0.681924	-0.620909	0.534659	0.716094
ANGPT2	305.882	1.47389	0.420573	-3.50448	0.000457505	0.00792371		ANGPT2	336.903	1.47681	0.510557	-2.89254	0.00382137	0.0444618
TMEM101	288.793	0.248591	0.300919	-0.826106	0.408744	0.604321		TMEM101	268.675	-0.0772649	0.185894	0.415639	0.677674	0.812409
CD200	432.729	0.34427	0.226256	-1.5216	0.12811	0.296965		CD200	397.78	-0.00295221	0.344278	0.00857508	0.993158	0.997273
CCDC80	4882.03	0.336322	0.534912	-0.628742	0.529518	0.7066		CCDC80	5973.27	0.539663	0.538875	-1.00146	0.316604	0.526417
CMA1	69.0996	1.17881	0.595274	-1.98028	0.0476721	0.159167		CMA1	121.375	1.94931	0.729695	-2.67141	0.00755336	0.0653553
PSME1	1600.66	0.812645	0.409262	-1.98564	0.0470738	0.157703		PSME1	1465.61	0.486177	0.233021	-2.08641	0.0369417	0.155315
PPP2R3C	332.33	0.484904	0.331519	-1.46267	0.143557	0.318136		PPP2R3C	301.172	0.124484	0.210797	-0.590538	0.55483	0.730417
HAUS4	398.658	0.181712	0.319818	-0.568173	0.569917	0.736993		HAUS4	375.234	-0.1217	0.229886	0.529391	0.596534	0.759235
JPH4	24.406	0.222533	0.557014	-0.399511	0.689517	0.822078		JPH4	26.6698	0.203221	0.429165	-0.473525	0.635839	0.785375
CEBPE	6.57443	3.54632	1.23211	-2.87825	0.00399894	0.0331015		CEBPE	7.50286	3.62017	1.26005	-2.87305	0.00406535	0.0462049
SLC7A8	286.417	-0.800837	0.356226	2.24812	0.0245688	0.104736		SLC7A8	387.248	-0.325384	0.387921	0.838791	0.401587	0.605872
OSGEP	264.136	0.00730539	0.232908	-0.0313659	0.974978	0.987046		OSGEP	270.161	-0.130861	0.165359	0.791379	0.428723	0.629544
SLC22A17	535.729	-0.738351	0.346117	2.13324	0.0329048	0.12585		SLC22A17	623.038	-0.598378	0.393934	1.51898	0.128768	0.313801
RNF31	330.814	-0.216083	0.171918	1.2569	0.20879	0.400541		RNF31	390.551	-0.0647118	0.167398	0.386575	0.699071	0.828173
SCFD1	424.575	0.479573	0.322818	-1.48558	0.13739	0.309908		SCFD1	408.888	0.235334	0.201034	-1.17061	0.241754	0.448884
G2E3	189.905	0.53023	0.265623	-1.99617	0.0459154	0.155067		G2E3	193.867	0.397351	0.25164	-1.57905	0.114325	0.292965
HECTD1	1551.4	-0.222113	0.205422	1.08125	0.279585	0.479453		HECTD1	1847.81	-0.0506376	0.179059	0.282799	0.777331	0.878355
HNRNPC	4528.1	0.268751	0.180055	-1.49261	0.13554	0.307472		HNRNPC	4710.1	0.167531	0.0633956	-2.64263	0.00822645	0.0686402
RPGRIP1	9.12239	0.690063	0.554337	-1.24484	0.213189	0.405834		RPGRIP1	9.15785	0.532781	0.75767	-0.703184	0.481941	0.673755
SUPT16H	1245.54	-0.380904	0.121729	3.12911	0.00175339	0.0192362		SUPT16H	1466.15	-0.226914	0.115873	1.9583	0.0501946	0.185516
TOX4	819.213	-0.28218	0.14934	1.88952	0.0588221	0.181178		TOX4	925.846	-0.214662	0.118593	1.81008	0.0702841	0.22326
GEMIN2	73.2549	0.234316	0.40778	-0.574615	0.565552	0.734441		GEMIN2	67.0905	-0.112947	0.216108	0.522642	0.601223	0.76255
TGM1	7.05193	0.737233	0.633393	-1.16394	0.244447	0.441505		TGM1	8.00107	0.823207	0.482979	-1.70444	0.0882996	0.254306
TINF2	800.471	0.427106	0.212544	-2.00949	0.0444852	0.152098		TINF2	754.447	0.137404	0.116089	-1.1836	0.236571	0.44318
DAZL	4.70686	2.62292	1.129	-2.32322	0.0201673	0.0924554		DAZL	3.86791	2.18355	1.23385	-1.7697	0.0767763	0.235525
SEMA6A	286.412	0.545938	0.487647	-1.11954	0.262911	0.462138		SEMA6A	305.914	0.491949	0.456572	-1.07749	0.281264	0.491119
TRPM7	701.946	0.262139	0.209873	-1.24904	0.211651	0.40395		TRPM7	770.14	0.262894	0.184938	-1.42152	0.155166	0.34947
TYRO3	85.4287	-0.511937	0.393146	1.30216	0.192863	0.38129		TYRO3	100.143	-0.367065	0.335167	1.09517	0.273441	0.48257
WDR76	66.6105	0.0977496	0.312114	-0.313186	0.754139	0.864274		WDR76	66.7685	-0.0774122	0.242647	0.319032	0.749702	0.862258
CAPN3	62.9269	0.149654	0.2912	-0.513921	0.607307	0.764424		CAPN3	80.0427	0.439533	0.262013	-1.67752	0.0934409	0.262278
SNAP23	910.171	0.651695	0.200318	-3.2533	0.00114072	0.0144534		SNAP23	918.443	0.498964	0.21632	-2.30661	0.0210767	0.1151
TBX15	15.8588	2.31497	0.661521	-3.49947	0.000466188	0.00802696		TBX15	11.8686	1.70934	0.602891	-2.83523	0.00457925	0.0491049
PHGDH	530.737	-1.32986	0.470211	2.82822	0.00468073	0.0366849		PHGDH	631.984	-1.09437	0.496505	2.20415	0.0275135	0.131972
COL9A3	126.439	0.64301	0.408624	-1.5736	0.115581	0.278992		COL9A3	117.303	0.327993	0.316176	-1.03737	0.299562	0.509074
EZR	1481.29	-0.772609	0.377702	2.04555	0.0408005	0.14416		EZR	1801.33	-0.529621	0.270996	1.95435	0.05066	0.186688
MYL6	18195.9	-0.162216	0.587839	0.275954	0.782584	0.880787		MYL6	16018.8	-0.642693	0.419724	1.53123	0.125713	0.309203
AGO1	535.107	-0.46361	0.216989	2.13656	0.0326336	0.125077		AGO1	635.085	-0.288848	0.123034	2.34771	0.0188893	0.108416
TEKT2	3.28483	-0.649507	0.926305	0.701181	0.48319	0.6686		TEKT2	3.1334	-0.980671	1.16679	0.840484	0.400637	0.605066
CLSPN	12.1961	2.08976	0.931414	-2.24365	0.0248551	0.105444		CLSPN	16.2609	2.38744	0.86656	-2.75508	0.00586774	0.0564485
RFFL	414.105	-0.0828689	0.215087	0.38528	0.70003	0.829068		RFFL	486.753	0.058318	0.139257	-0.418781	0.675376	0.811137
UNC13D	264.517	0.724661	0.408819	-1.77257	0.0762998	0.213188		UNC13D	329.584	0.947495	0.385493	-2.45788	0.0139759	0.0921777
MFSD11	534.505	0.343334	0.219533	-1.56393	0.117834	0.281589		MFSD11	706.87	0.689754	0.409611	-1.68392	0.0921964	0.260303
DPYSL2	1321.59	0.175609	0.248227	-0.707456	0.479283	0.665383		DPYSL2	1475.68	0.20985	0.18014	-1.16493	0.244049	0.451244
TGFB2	152.993	1.00233	0.458413	-2.18653	0.0287769	0.115664		TGFB2	136.894	0.63807	0.331764	-1.92326	0.0544469	0.194376
GPATCH2	146.426	0.0943711	0.163948	-0.575617	0.564874	0.734278		GPATCH2	156.972	0.0428173	0.190809	-0.224399	0.822447	0.905059
NUP50	639.931	0.56309	0.294795	-1.91011	0.0561194	0.175894		NUP50	694.31	0.541173	0.252968	-2.13929	0.0324119	0.144799
CDC45	11.1372	2.15846	0.919189	-2.34822	0.0188633	0.0886774		CDC45	9.4327	1.74355	1.18436	-1.47215	0.140981	0.331039
COMT	597.165	-0.10568	0.138319	0.76403	0.444849	0.636374		COMT	625.457	-0.199688	0.203684	0.980383	0.326897	0.536394
CECR1	1134.75	1.90155	0.652064	-2.9162	0.00354318	0.0305169		CECR1	1397.93	2.0818	0.575988	-3.61431	0.000301149	0.0103383
XXbac-B461K10.4	236.844	-0.377904	0.331778	1.13903	0.254692	0.453119		XXbac-B461K10.4	265.811	-0.323638	0.276388	1.17096	0.241616	0.448815
VNN3	13.4041	2.15301	0.74377	-2.89472	0.00379498	0.0319879		VNN3	15.2856	2.20603	0.885177	-2.49219	0.0126957	0.0874802
ECHDC1	654.68	0.0317573	0.234678	-0.135323	0.892356	0.944671		ECHDC1	640.028	-0.201105	0.160061	1.25642	0.208962	0.41493
LRRFIP2	474.827	-0.246083	0.183655	1.33992	0.180272	0.365816		LRRFIP2	533.479	-0.191577	0.183877	1.04188	0.297468	0.506878
SEC22C	605.914	0.1446	0.126261	-1.14525	0.252107	0.450337		SEC22C	631.939	0.0436955	0.109334	-0.39965	0.689414	0.820842
XYLB	24.9696	-1.1024	0.313728	3.51388	0.000441619	0.00774977		XYLB	29.1158	-0.937102	0.394928	2.37284	0.0176518	0.10506
HDAC6	373.359	-0.169253	0.177661	0.952677	0.340754	0.542421		HDAC6	454.971	0.0446274	0.125265	-0.356263	0.721644	0.843973
GABRP	10.7163	2.36198	0.90271	-2.61655	0.00888238	0.0551441		GABRP	6.30966	1.3658	1.0802	-1.2644	0.206086	0.412234
CDC6	26.7722	1.53786	0.712754	-2.15763	0.0309563	0.120917		CDC6	30.1565	1.58054	0.729023	-2.16802	0.030157	0.139034
UPRT	125.057	0.475628	0.150915	-3.15164	0.00162359	0.0183779		UPRT	123.062	0.266914	0.164393	-1.62364	0.104453	0.279123
CDC23	298.652	-0.248515	0.155505	1.59812	0.110017	0.270514		CDC23	327.123	-0.249089	0.124116	2.0069	0.0447602	0.17251
AAAS	241.853	-0.563503	0.221796	2.54064	0.011065	0.0635984		AAAS	278.497	-0.447509	0.221005	2.02488	0.0428801	0.168316
CBX5	949.212	0.0507152	0.362111	-0.140054	0.888617	0.942305		CBX5	1087.37	0.13418	0.236895	-0.566412	0.571114	0.743006
FMO2	144.672	0.209184	0.542043	-0.385918	0.699557	0.828705		FMO2	235.366	0.934161	0.603807	-1.54712	0.121834	0.303735
SUCO	632.086	-0.14257	0.298681	0.477333	0.633125	0.783542		SUCO	706.613	-0.106862	0.306542	0.348606	0.727385	0.847689
MSH2	207.167	0.0563049	0.201549	-0.279361	0.779968	0.879033		MSH2	209.194	-0.108364	0.197394	0.548973	0.583024	0.751021
MAP3K1	435.602	1.11654	0.448711	-2.48832	0.0128347	0.0697898		MAP3K1	511.477	1.22796	0.395825	-3.10229	0.00192032	0.0307328
DHPS	447.872	-0.197618	0.280354	0.704888	0.48088	0.666605		DHPS	466.792	-0.301953	0.208176	1.45047	0.146927	0.337991
HOOK2	359.696	-0.29889	0.497808	0.600413	0.548231	0.721146		HOOK2	402.732	-0.259623	0.491207	0.52854	0.597124	0.759859
ARCN1	1829.62	0.147369	0.183686	-0.802286	0.422387	0.61683		ARCN1	1927.45	0.067571	0.137533	-0.491308	0.623208	0.777397
EPB41L4B	27.5319	-1.00608	0.619951	1.62285	0.104622	0.262655		EPB41L4B	32.9794	-0.79089	0.712368	1.11023	0.266901	0.475324
TMEM38B	181.193	0.796969	0.305783	-2.60633	0.00915192	0.056092		TMEM38B	179.426	0.613021	0.254859	-2.40533	0.0161578	0.0996158
PSMD5	422.638	0.00890294	0.127976	-0.0695672	0.944538	0.971058		PSMD5	447.136	-0.0620068	0.130144	0.476449	0.633755	0.78406
PTGS1	7766.13	-2.46014	0.670484	3.6692	0.000243309	0.00522484		PTGS1	10008.7	-1.80729	0.684331	2.64096	0.0082672	0.0689252
NUP188	507.549	0.0710962	0.251695	-0.282469	0.777584	0.877883		NUP188	611.739	0.25429	0.222427	-1.14325	0.252934	0.460302
[truncated: 17,675 more rows]
